# Supplementary material for: Extensive horizontal gene transfer, duplication, and loss of chlorophyll synthesis genes in the algae
Source: BMC Evol Biol. 2015 Feb 10;15:16. doi: 10.1186/s12862-015-0286-4 (PMC4337275; doi:10.1186/s12862-015-0286-4)
Supplement: Additional file 1: — POR protein alignment for phylogenetic inference. FASTA format (.fa). [file 12862_2015_286_MOESM1_ESM.zip]

Archive with 1 entries (1 files):
- 12862_2015_286_MOESM1_ESM.nex
