# Supplementary material for: Extensive horizontal gene transfer, duplication, and loss of chlorophyll synthesis genes in the algae
Source: BMC Evol Biol. 2015 Feb 10;15:16. doi: 10.1186/s12862-015-0286-4 (PMC4337275; doi:10.1186/s12862-015-0286-4)
Supplement: Additional file 1: — POR protein alignment for phylogenetic inference. FASTA format (.fa). [file 12862_2015_286_MOESM1_ESM.zip › 12862_2015_286_MOESM1_ESM.nex]

#NEXUS
BEGIN DATA;
	DIMENSIONS ntax=275 nchar=274;
	FORMAT datatype=Protein gap=-;
	MATRIX
	Hemiselmis_andersenii_CCMP644_CAMPEP0114132128	TVIITGSSSGIGLAAATELACRG-WHVIMAVRSYSKAKLAAQKAGIPEDSYTVMSVDLASLQSVRDFAASFKATGLVPDALVCNAAVWYPLDIEPRLSADGYEENVATNHLAHFLLCQLMLPII--PKGGRVLFIGTETANDGIAGK--VPPVADLGNLEGMKSYTIDGGEYEPTKSYKESKVCNAIVMREMNKRYAESRGITVNAMFPGCIAESPLFRQKRGWFRWLFPLFQKYVTKQFVEEKEAGRRIADTIDLDELAVGGAYWKWNAKSGI
	Hemiselmis_andersenii_CCMP1180_CAMPEP0169448160	TVIITGSSSGIGLAAATELACRG-WHVIMAVRSYSKAKLAAQKAGIPEDSYTVMSVDLASLQSVRDFAASFKATGLVPDALVCNAAVWYPLDIEPRLSADGYEENVATNHLAHFLLCQLMLPII--PKGGRVLFIGTETANDGIAGK--VPPVADLGNLEGMKSYTIDGGEYEPTKSYKESKVCNAIVMREMNKRYAESRGITVNAMFPGCIAESPLFRQKRGWFRWLFPLFQKYVTKQFVEEKEAGRRIADTIDLDELAVGGAYWKWNAKSGI
	Chroomonas_cf_mesostigmatica_CCMP1168_CAMPEP0206227032	TVIITGASSGIGLEAAKQLANRG-WFVIMAVRSYSKAAIAAKKANMDPSTYAIMTVDLASLQSVRDFVDAFKATGRTPDALVCNAAVWYPQDKEPRLTVEGYEESVGTNHLAHFLMAQLMVPFM--PKGGRILFIGTETANDGLAGK--VPPVADLGSLDGMMSYTIDGKEFEPTKSYKESKVCNAITMREMNKRYGKTRGIVVNAMFPGCIAESPLFRQKRGWFRTIFPLFQKYITKQFVEETEAGRRVAACIANEELGVGGAYWKWNAKAGV
	Prasinoderma_singularis_RCC927_CAMPEP0119167294	VAIITGASSGLGLGTTAA-ICDG-WRVIAAVRSPEKMQLALAEKGIDPSRVKIVKCDLNDLADVRAFAADFKKSEAKLRTLICNAAVYYPNATKPTFSKDGYEECVQVNHLAHVLLAEDLLPEIEKSKGKRCVIVGSVTGNTNTVAGQ-VPPRADIGDLAGFKGAMIDGDRFIGPKAYKDAKLCNMLSVKEMHKRYHDSTGVSFTTMYPGCIADTPLFRNHTAFFKWFFPILQKNVTKGYISAEEAGERLASVATAPEYDQSGAYWVWKSGGDQ
	Ostreococcus_lucimarinus_CCE9901_XP_001418894	--IVTGSSSGLGLYTAKALIKNG-YFVVNAVRSPEKMQVKANELGLDESSYAIMYLELGDLQSVRDFATEFRRSKKNFQALVCNAALYLPNATVPSYTKDGFEECVGVNHLGHHLLSLLLLDDLAEAPDKRLIIVGSVTGNTNTLAGQ-VPPRAGLGDMSGLRGALIDGTRFIGAKAYKDSKLCNMLDIKAFAERFGESTGIKFSTMYPGCIADSNLFRNHTAFFRWFFPILQKNVTKGYVSEEEAGERLASIVYDPRYSEQGAYWAWKGGGDQ
	Ostreococcus_tauri_OTTH0595_CAL54437	VAIITGASSGLGLYTAKALIEKG-YFVVMAVRDPRKGETKANELGFDKKSYAVMYCELGELASVREFCSGFRRSPKNFQALVCNAALYLPNATVPSYTKDGFEECVGVNHLAHHLMCLELLDDLAKAPDKRLIIVGSVTGNTNTLAGQ-VPPRAGLGDLSGLRGAHIDGSRFIGAKAYKDSKLCNMLDIKVFAERYGESTGIKFSTMYPGCIADSNLFRNHTPFFRWLFPILQKNVTKGYVSEEEAGQRLASIVYDPRYTEQGAYWAWKGGGDQ
	Micromonas_pusilla_CCMP1545_EEH57725	TAIVTGASSGLGLYTTKSLIEKGDYHVVMACRSVEKAEREAKRLGFDKSKYTVMELELGSLENVRSFVKKFRGNGKNLQTLICNAAIYYPNAVEPTFTQDGFEETVGVTHLGHFLLSNLLLRDLVAADDKRLCIVGSVTANTNTLAGQ-VPPRAAIGDMSGLAGAMIDGDRFIGPKAYKDAKLCNILTIKEMNRRWHEETGITFSTMYPGCIADTPLFRNHTPIFRFLFPLIQKYITKGYVTMEEAGNRLASVNSEPQYTKSGAYWAWKGGGDQ
	Alexandrium_tamarense_CCMP1771_CAMPEP0116527612	TAIVTGASSGLGLYTTKSLIEKGDYHVVMACRSVEKAEREAKRLGFDKSKYTVMELELGSLENVRSFVKKFRGNGKNLQTLICNAAIYYPNAVEPTFTQDGFEETVGVTHLGHFLLSNLLLRDLVAADDKRLCIVGSVTANTNTLAGQ-VPPRAAIGDMSGLAGAMIDGDRFIGPKAYKDAKLCNILTIKEMNRRWHEETGITFSTMYPGCIADTPLFRNHTPIFRFLFPLIQKYITKGYVTMEEAGNRLASVNSEPQYTKSGAYWAWKGGGDQ
	Micromonas_sp_CCMP2099_CAMPEP0117647332	TAIVTGASSGLGLYTTKSLIDRGDYHVVMAVRNVAKAEKAAKELGFPTGSYSVMELELGDLKSVRNFVKKFRGTTKTFQALICNAAVYFPNAVEPTYTVDGFEESVGVTHLGHFLLANLLLQDLVKADDKRLCVVGSVTANTNTLAGQ-VPPRANLGDMSGLLNAMIDGDRFIGPKAYKDAKLCNIMTIKEMSDRWHEETGVTFSSMYPGCIADTPLFRNHTPTFRFLFPLIQKYITKGYVTMSEAGGRLASVVCDPQYTTSGAYWAWKGGGDQ
	Micromonas_pusilla_RCC2306_CAMPEP0119224620	TAIVTGASSGLGLYTTKSLIDRGDYHVVMAVRNVAKAEKAAKELGFPTGSYSVMELELGDLKSVRNFVKKFRGTTKTFQALICNAAVYFPNAVEPTYTVDGFEESVGVTHLGHFLLANLLLQDLVKADDKRLCVVGSVTANTNTLAGQ-VPPRANLGDMSGLLNAMIDGDRFIGPKAYKDAKLCNIMTIKEMSDRWHEETGVTFSSMYPGCIADTPLFRNHTPTFRFLFPLIQKYITKGYVTMSEAGGRLASVVCDPQYTTSGAYWAWKGGGDQ
	Micromonas_sp_RCC299_XP_002500119	TAIVTGASSGLGLYTAKALVERGDYFVVMACRNVAKGQEAAKQLGFAADSYEVMELELGDLANVRNFVKKFRGKKKSLQSLICNAAIYYPNAVTPTYTKDGFEETVGVTHLGHFLLANLMLKDLVGAQDKRLCIVGSVTANTNTLAGQ-VPPRANLGDMSGLANAMIDGDRFIGPKAYKDAKLCNILTVKEMSNRWHEQTGVTFSTMYPGCIADTPLFRNHTPVFRFLFPLIQKYITKGYVTMQEAGGRLASVVCEPQYTTSGAYWAWKGGGDQ
	Alexandrium_tamarense_CCMP1771_CAMPEP0116383026	TAIVTGASSGLGLYTAKALVERGDYFVVMACRNVAKGQEAAKQLGFAADSYEVMELELGDLANVRNFVKKFRGKKKSLQSLICNAAIYYPNAVTPTFTKDGFEETVGVTHLGHFLLANLMLKDLVGSQDKRLCIVGSVTANTNTLAGQ-VPPRANLGDMSGLANAMIDGDRFIGPKAYKDAKLCNILTVKEMSNRWHEQTGVTFSTMYPGCIADTPLFRNHTPVFRFLFPLIQKYITKGYVTMQEAGGRLASVVCEPQYTKSGAYWAWKGGGDQ
	Ectocarpus_siliculosus_Ec32_Esi0010_0087	TCIITGASSGIGLEGAKFLAASGDWHVILAVRSFAKAEAGAKDLGMDPSTYTVMNLDLASLNSVRNFVAEIKAAKVKPDALVCNAAVWHPKDKKPRRTADGFEEAIGVNHLGHFLLVNLLMDEL---KQSRVVFIGTETHNPGSIAGK-IPPQAHLGDLDGLA-PMIDGVKYEPTKAYKDSKVCNVLMMREMNKRYSSG-GMVVSALFPGCIAESPLFREKRGWFRAGFPVFQKFVTRQLVSVEEAGRRMADVVSSDKLSSSGTYWRWNGQDAE
	Symbiodinium_sp_Mp_CAMPEP0169653028	TVIITGASSGLGLAAARELAASGEWYVIMACRDFQKAERAAKDAGLLQDSYEVLHCDLASTKSVRHFAKAFQALDRPLDALVCNAAVYYPNAHKPRYSAEGYEMSFAANYLGHFLLCKLLLEDLSTMKPARCVILGTVTATVNGAELGGIPPLAHVGNMEGLEITMLDGKDFDGAKAYKDSKVCDVMLMKELHRRYHKETGIVFTSLYPGCIAETGLFREHYPLFQSLFPAFHKTVTKAYVSQEEAGRRLAACVSDERYGTSGSYYSWEGTAGT
	Gymnodinium_catenatum_GC744_CAMPEP0117575528	TVIITGASSGLGLAAAKELAKSGDWLVVMACRDFSKAEKAARDMELPQGSFVVMHCDLAANRSVCQFVEAFRRLGRPLDALVCNAAVYFPNAHKPRWSADGYELSFATNYLGHFLLCNLLLEDLSSVRPARCVILGTVTATVNDRELGGIPPKADLGQLQGLKVTMLDGGKFDGAKAYKDSKVCDILLMKQLHKRFHESTGIVFSSMYPGCIAETSLFREHYPVFRALFPVLQKKVTKAYVSEKEAGRRLAKCVADPSYVTSGTYYSWGGEGGT
	Alexandrium_tamarense_CCMP1771_CAMPEP0116262482	TVIITGASSGVGLACAKEMAQRGDWFVIMACRDFVKAEMVAKENGFPEGSYKVLHCDLAANNSVREFVRAFRTLERPLDALVCNAALYFPNADKPRWSADGHEMQFAANYLGHFLLCKLLLEDLSFVKPARCVILGTVTASVNNKELGGIPPVARIGDLEGLETTMVDGGPFSGAKAYKDSKVCDVMLMRELHRRYHKETGVVFSSMYPGCVAETGLFREHYPVFQKLFPDFQKTVTRAYVSNEEAGRRLAACVADPEYRESGSYYSWQGAAGT
	Heterocapsa_rotundata_SCCAPK0483_CAMPEP0168641362	TVVITGASSGLGLYAAKALVDSGDWLVIMACRDFAKGEKVAKEFGFPKGTYKVMHCDLSANNSVRMFVNNFRSMGVSLDCLVCNAAVYFPNAHKPRWSADGHELSFAANYLGHFLLVNLLLEDLKKANDARCIILGTVTATVNGKELGGIPPLANLGDLSGLEITMIDGGEFDGAKAYKDSKVCDVMMMRELHKRFHAETGVSFMSLYPGCIAETNLFREHYPIFQTLFPAFHKTVTRAYVSQEEAGRRLASVVSEPEYNESGSYYSWQGASGT
	Heterocapsa_rotundata_SCCAPK0483_CAMPEP0168703282	TVIITGASSGLGLATAKELAMSGEWLVIMAVRDFNKGEKVAKQNDFPKGSYQVMHCDLAANNSVRQFVSSFQMLGLPLDVLVCNAAVYFPNADKPRWSADGHELSFATNYLGHFLLCNLLLEDLKKSKNPRCIILGTVTATVNSKELGGIPPLADVGQFEGLKVTMVNGGKFSGAKAYKDSKVCDVMLMRELHKRYHASTGISFSSLYPGCIAETNLFREHYPVFRFLFPILQREVTQAYVSEKEAGVRLAQVVADPEYTKSGSYYTWGGASGT
	Symbiodinium_sp_Mp_CAMPEP0169790016	TVIITGASSGLGLATARELAKSGEWRVIMACRDFVKAERVAKEEDFPEGSYMVMHLDLAANNSVRQFVATFRALNIPLDALVCNAAVYFPNAHKPRWSADGHELSFATNYLGHFLLCNLLLEDLSSVKPARCIILGTVTASINDKEVGGIPPVADIGELQGLEVTMIDNGRFNGAKAYKDSKVCDVMLMRELHKRYHESTGVCFASLYPGCIAETNLFREHYPVFRFLFPILQKEVTNAYVSEEEAGRRLAKCVADPAYAQSGVYFSWGGESGT
	Protoceratium_reticulatum_CCMP1889_CAMPEP0168415306	TCIITGASSGLGLAAAKELASTGEWYVIMACRDYTKAATAAKRAEFPEGSYRVLHCDLAANESVRDFVRGFHALNRPLDALVCNAAVYFPNAHKPRWSADGHELSFAANYLGHFLLCNLLLEDLRKSSAARCIILGTVTATINDKELGGIPPLARLGGLEGLKITMIDGEEFDGAKAYKDSKVCDVMLMRELHRRYHKETGIVFSSLYPGCIAETGLFREHYPVFQKLFPGFHKTVTRAYVSEAEAGRRLAAVVADPAYCESGSYYSWQGKSGT
	Scrippsiella_trochoidea_CCMP3099_CAMPEP0115757178	TVIITGASSGLGLAATKELALSGEWNVIMACRDFQKAEKVARAANLPEDSFTVLHCDLSANNSVRQFVKAFRALGRPLDALVCNAAVYFPNAHKPRWSADGHELSFAANYLGHFLLCNLLLDDLSRVKPARCIILGTVTASINDKEVGGIPPLADVGEFQGLQISMVDGGKFNGAKAYKDSKVCDVMLMRELHRRYHASTGIVFSSLYPGCIADTNLFREHYPVFQTLFPVLQRSVTGAYVSEEEAGRRLAQCVSDRNYTTSGSYYTWGGESGT
	Scrippsiella_trochoidea_CCMP3099_CAMPEP0115245234	TVIITGASSGLGLAATKELALGGEWHVIMACRDFQKAEKVATAANLPKDSYTVLHCDLSANNSVRQFVTAFRALGRPLDALVCNAAVYFPNAHKPRWSADGHELSFAANYLGHFLLCNLLLDDLSKVKPARCIILGTVTASINNKELGGIPPLADVGQFQGLEVSMVDGGKFNGAKAYKDSKVCDVMLMRELHRRYHKSTGIVFSSLYPGCIADTGLFREHYPVFQTLFPVLQKSVTNAYVSEEEAGRRLAQCVTDPKYTTSGSYYTWGGESGT
	Lingulodinium_polyedrum_CCMP1738_CAMPEP0118389886	TVIITGASSGLGLAAAKELAGSGDWHVIMACRDFQKAEKAARKHKFPEGSYQVLHCDLAANNSVREFVKAFHALDRPLDALVCNAAVYFPNAHKPRWSADGYELSFAANYLGHFLLCNLLLEDLSSVKPARCVILGTVTATVNDKELGGIRPLAHLGQLDGLEVTMIDGGEFDGAKAYKDSKVCDVMLMRELHRRYHRETGIVFSSLYPGCIAETGLFREHYPVFQQLFPGFHKTVTRAYVSEAEAGRRLAAVVSHPDYTQSGAYYSWQGKSGT
	Protoceratium_reticulatum_CCMP1889_CAMPEP0168391606	TVVITGATSGLGLAATKQLVKSGEWNVVMACRDFQKAQRIAREADFPEDSYTVLHLDLGALASVRQFVGSFRLLGRPLDALVCNAAVYFPNAHKPRWSADGIEQSFATNYLGHFLLCKLLLEDLSSVKPARCIILGTVTASVNDKEVGGIPPLADIGQLEGLKVTMIDGGEFNGAKAYKDSKVCDVMLMKELHRRYHDSTGIAFSSLYPGCIADTGLFRDHYPVFRFLFPILQRSVTNAYVSEEEAGQRLAKCVADPEYNESGVYYSWGGASGT
	Alexandrium_tamarense_CCMP1771_CAMPEP0116198620	TVVITGASSGLGLAATKELAMSGEWCVIMACRDFQKAEKVAKEADLPKGSYTVLHLDLGCLNSVRQFVKAFRTLDRPLDALVCNAAVYFPNAHKPRWSADGFELSFATNYLGHFLLCNLLLEDLSYVKPARCVILGTVTASINDKELGGIPPVADIGDLEGLEVTMVNDETFDGAKAYKDSKVCDVMLMKELHRRYHNSTGIVFSSLYPGCIAETNLFREHYPVFKFLFPILQQKVTGAYVSEAEAGSRLAKVVSDAEYCRSGSYYSWGGATGT
	Lingulodinium_polyedrum_CCMP1738_CAMPEP0117998516	TVIITGASSGLGLATTKELARSGEWCVIMACRDFQKAEKAARDAELPEGSYMVLHCDVGSMNSVRQFVKNFRNLERPLDALVCNAAVYFPNAHKPRWSSDGFEQSFATNYLGHYLLCNLLLEDLSFVKPARCIILGTVTATINDKELGGIPPLADVGELEGLEVTMVDAGEFNGAKAYKDSKVCDVMLMKELHRRFHASTGVVFSSLYPGCIAETGLFREHYPVFQYWFPILQRSVTNAYVSEEEAGQRLAKCVSDPAYTTSGSYYSWGGASGT
	PycnococcusprovasoliiRCC2336_CAMPEP0119191390	TVVITGASSGLGLNAANSLIKNG-WHVVCAVRDFAKMEMKATQMNFPKDSFSVYHCDLASQKSVRAFAEALQVDGVNVDVLICNAALYLPSGRAPQFTADGFELSMASNHLGHFKLVHELFPLLKASAEPRCIILGSVTGNTNTVAGQ-VPPKANLGDLSGLAAPLADKSLFDGAKAYKDSKLCNMLTMRELENRYNDS-GIIFSSLYPGCIAETGLFRNHTNVFRFLFPLLQKNLTKGYVSEEEAGERLATIAESEDTAESGQYWAWRGGGDD
	Unidentified_prymnesiophyte_CCMP2000_CAMPEP0119056670	LVVITGASSGLGLYCFEALLKQDDYYIIAAVRDPAKMHEAAKKAGVPTTSYAAVELQLASLQSVKDFATDLKRAMRGLDRLVCNAAVYLPTDPKPRFTDDGFEMSLGVNHLGHFLLVQLLLPQLQRAKDSRCCIVGSVTGNKNTVAGSLVKPVADVGELEGL-NVMVDGAKFDGAKAYKDAKALNMMTVLELHRRLGDKTRTTFNSMYPGCIANTQLFREKRDWFRYFFPTLMKAI-GSYVSQAEAGERLAQVIDDPKTNKGGVYWSWNGNAKA
	Phaeocystis_sp_CCMP2710_CAMPEP0118813058	LVVITGASSGLGLFCFEALLKQDDYYVVAAVRDPAKMHAAAEKLGVASTDYAAVELQLASLQSVKDLSKDLKAALRGLDRLVCNAAVYLPTDPKPRFTDDGFEMSLGVNHLGHFLLVQLLLPQLQRAKDSRCCIVGSVTGNKNTVAGSLVKPVADVGELEGLAEVMVDGAKFDGAKAYKDAKALNMMTVLELHRRLSKKTGTTFNSMYPGCIANTDLFREKRDWFRFFFPTLMKAI-GSYVSQAEAGQRLAQVIDDPQTNKGGVYWSWNGNAKM
	Phaeocystis_antarctica_Caron_Lab_isolate_CAMPEP0173023984	LVIITGASSGLGLFCFEALLKQDDYYVIAAVRDPAKMKAAAEKAGVAATDYAAVELQLASLQSVKDFTKDLKGSLRGLDRLVCNAAVYLPTDPKPRFTDDGFEMSLGVNHLGHFLLVQXLLPQLQRAKDSRCCIVGSVTGNKNTVAGSLVKPVADVGELQGLA-VMVDGAKFDGAKAYKDAKALNMMTVLELHRRLGKKTGTTYNSMYPGCIANTDLFREKRDWFRFFFPTLMKAI-GSYVSQAEAGQRLAQVIDDPKTNKGGVYWSWNGNAKA
	Phaeocystis_antarctica_CCMP1374_CAMPEP0198172708	LVIITGASSGLGLFCFEALLKQDDYYVIAAVRDPAKMKAAAEKAGVAATDYAAVELQLASLQSVKDFTKDLKGSLRGLDRLVCNAAVYLPTDPKPRFTDDGFEMSLGVNHLGHFLLVQLLLPQLQRAKDSRCCIVGSVTGNKNTVAGSLVKPVADVGELQGLA-VMVDGAKFDGAKAYKDAKALNMMTVLELHRRLGKKTGTTYNSMYPGCIANTDLFREKRDWFRFFFPTLMKAI-GSYVSQAEAGQRLAQVIDDPKTNKGGVYWSWNGNAKA
	Chrysochromulina_polylepis_UIO037_CAMPEP0115787264	VVVITGASSGLGLYCVEALLAEEGYFVIAAVRDPEKMAAEAEKAGLKSTDYAAMELQLASLASVKDFATDLAELLRGLDRLVCNAAVYLPTDPKPRFTDDGFEMSLGVNHLGHFLLVQLLLPALQKAEKARVCIVGSVTGNKNTVAGGLVKPVADVGELSGLRHVMVDGGKFDGAKAYKDAKALNMMTVRELDRRLHAEXXIXXXXMXPGCIAMTSLFREKREWFRYFFPTLMKAI-GSYVTQHEAGERLAAVVRDDVTAKSGVYWSWNGDAKY
	Calcidiscus_leptoporus_RCC1130_CAMPEP0119354418	VVVITGASSGLGLNCVQALLKRSDIFVVAAVREPAKMHAAAAKAGLDRADYVATELQLASFQSVKDFAADLRALP--LDRLVCNAAVYLPTDPKPRFTDDGYEMSLQVNHLGHFLLVQLLLPVLKKAREGRVCIVGSVTGNRNTVAGSLVKPVADVGDLGGLRQEMVDGAPFYGAKAYKDAKALNMMTVLELHRRLHSKTGVVFNSMYPGCIATTSLFREKREWFRYFFPTLMKAI-GSYVTQKEAGERLASVVVDEVTSKSGVYWSWNGDAKY
	Scyphosphaera_apsteinii_RCC1455_CAMPEP0119300480	VVLITGASSGLGLYCVQKLLEAEKYFVICAVREPKKMHAAAEAAGIDRNDYAATELQLASFQSVKDLASDLKKSLR-LDRLVCNAAVYLPTDPKPRFTDDNYEMSLQVNHLGHFLLVQLLLSAVQKAKEGRVCIVGSVTGNKNTVAGSLVKPVADVGKLEGLKQEMVDGAQFYGAKAYKDAKALNMMTVLELHRRLHEKTGVVFNSMYPGCIAMTSLFREKREWFRYFFPTLMKAI-GSYVTQGEAGQRLASVITDDATKKSGVYWSWNGDAKY
	Imantonia_sp_RCC918_CAMPEP0206156796	IVVITGASSGLGLFCVEALMSKEDYFIVCAVREPEKMRAAAEKAGIDAKDYAATELQLASFQSVKDFSVDLKALPR-LDRLVCNAAVYLPTDPKPRFTDDNYEMSLQVNHLGHFLLVQRLLPAIRKAKDSRVCIVGSVTGNKNTVAGGLVKPVADVGELEGLKGEMVDGDKFYGAKAYKDAKALNMMTVLELHRRLHEKTGVVFNSMYPGCIAMTSLFREKREWFRYFFPTLMKAI-GSYVTQGEAGERLASVIVDEGTAKSGVYWSWNGDAKY
	Gephyrocapsa_oceanica_RCC1303_CAMPEP0185305440	ICVITGASSGLGLHAVTALTSSYEYYVIAAVRDTAKMDEAAAEMGIDANDYKAVKLECASLASVRDFSKELKRLLRGLDRLVCNAAVYLPTDPKPRFTDEGYEMSFGVNHLSHFLLLQLLMPDLKKAKDARVCIVGSVTGNKNTVAGSLVKPVADVGDLEGVK-VMVDGSRFDGAKAYKDAKALNMMTVLEAHRRLHPSTGIVFNSMYPGCIAQTQLFREKRDWFRYFFPTLMKAI-GSYVSQKEAGERLAQTIADPQAAKSGVYWSWNGDAKS
	Emiliania_huxleyi_CCMP1516_JGI63485	ICVITGASSGLGLHAVTALTSSYEYYVIAAVRDTAKMDEAAAEMGIDAKDYKAVKLECASLASVRDFSKELKRLLRGLDRLVCNAAVYLPTDPKPRFTDEGYEMSFGVNHLSHFLLLQLLMPDLKKAKDARVCIVGSVTGNKNTVAGSLVKPVADVGDLEGVKSVMVDGSRFDGAKAYKDAKARPREKAGKPERPLFTNPGIVFNSMYPGCIAQTQLFREKRDW-RGAYPHLWRAI-GSYVSQKEAGERLAQTIADPQAAKSGVYWSWNGDAKS
	Isochrysis_sp_CCMP1244_CAMPEP0196688104	ICVITGASSGLGLHAVTALTSSYEYYVIAAVRDTAKMDEAAAEMGIDAKDYKAVKLECASLASVRDFSKELKRLLRGLDRLVCNAAVYLPTDPKPRFTDEGYEMSFGVNHLSHFLLLQLLMPDLKKAKDARVCIVGSVTGNKNTVAGSLVKPVADVGDLEGVKSVMVDGSRFDGAKAYKDAKALNMMTVLEAHRRLHPSTGIVFNSMYPGCIAQTQLFREKRDWFRYFFPTLMKAI-GSYVSQKEAGERLAQTIADPQAAKSGVYWSWNGDAKS
	Isochrysis_galbana_CCMP1323_CAMPEP0179807664	ICVITGASSGLGLACVQALLRDYEYYVIAAVRDPAKMDQAAAKLGISPNDYQAMKLECASLQSVQDFVQDLKQVLRGLDRLVCNAAVYLPTDPKPRFTDQGFEMSMGVNHLSHFLLIQLLLPELKKAEGAQVCVIGSVTGNKNTVAGSLVKPVADVGTLSGLKAVMVDGDPFDGAKAYKDAKALNMMTVLEAHRRLHAQTGIVFNSMYPGCIAQTQLFREKRDWFRYFFPTLMKAI-GSYVSQPEAGQRLAQVIADPVAAKSGVYWSWNGDASR
	Isochrysis_sp_CCMP1324_CAMPEP0185058376	ICVVTGASSGLGLSCVQSLLRDYEYYVIAAVRDPEKMDQEAAKLGIDPKDYQAMKLECASLQSVKDFVQDLKKVLRGLDRLVCNAAVYLPTDPKPRFTDDGYEMSFGVNHLSHFLLLQLLIPELKKAKDPRVCIVGSVTGNKNTIAGSLVKPIADVGDFSGLRAVMVDGSSFDGAKAYKDAKALNMMTVLEAHRRLHKDTGIIFNSMYPGCIAQTQLFREKRDWFRYFFPTLMKAI-GSYVSQPEAGQRLAQVIADPIAAKSGVYWSWNGDAKY
	Isochrysis_galbana_CCMP1323_CAMPEP0183614696	ICVVTGASSGLGLSCVQSLLRDYEYYVIAAVRDPEKMDQEAAKLGIDPKDYQAMKLECASLQSVKDFVQDLKKVLRGLDRLVCNAAVYLPTDPKPRFTDDGYEMSFGVNHLSHFLLLQLLIPELKKAKDPRVCIVGSVTGNKNTIAGSLVKPIADVGDFSGLRAVMVDGSSFDGAKAYKDAKALNMMTVLEAHRRLHKDTGIIFNSMYPGCIAQTQLFREKRDWFRYFFPTLMKAI-GSYVSQPEAGQRLAQVIADPIAAKSGVYWSWNGDAKY
	Chrysochromulina_rotalis_UIO044_CAMPEP0115846658	LVVVTGASSGLGLWCAKALANKGDYFVICAVRDPAKMDQAAKEVGIKSSDYLAMKLELGSLQSVKDFVANLKAFSRPLNHLICNAAVYRPADPEPAWTDDGYEMSFGVNHLGHFLLVQLLLPELKKAKDPRLCMVGSITGNSNTIGGGFVYPRAEVGELEGLRFEMVDGGKFDGAKAYKDAKALNMMTITELHRRFHKESGITFSSMYPGCIAETNLFREKRDWFKKAFPVFMKYVTGGYVSETEAGERLAQVIDDPSIDKSGVYWSWNGNAQQ
	Chrysochromulina_tobin_CCMP291_KJ408445	LVVITGASSGLGLWAAKALADKKNYFVICAVRDPEKMDRAAKEIGIKRSDYIAMKLELGSLQSVRDFVDNLKTFTRPINHLICNAAVYRPADPVPAWTDDGYEMSFGVNHLGHFLLCQLMLPELR-AKNARLCIVGSITGNSNTIGGGLVYPRAEIGELEGLRAEMVDGGKFDGAKAYKDAKALNMMTITELHKRFHDTTGITFSSMYPGCIAETNLFREKRQWFKTIFPLFMKYVTGGYVPEAEAGQRLAQVIDDPECDKSGVYWSWNGNAQQ
	Karenia_brevis_SP1_CAMPEP0117113366	VTVITGASSGLGLAAMKELV-DQDHFIIAAVRDPAKMDRVAEENGISSSNYYSMYLELASLQSVKDFVDNLKVFLRSINHLICNAAVYRPTDPNPAWTDDGFEMSVGINHLGHFLLVQLLLPELKYSKGARCIIVGSVTGNSNTIAGSFVKPVANVGKMEGLKSAMVSSTIFDGAKAYKDAKALNMMTTLEMHRRYHDQTGIVFSSLYPGCICDSNLFREKREWFRIWWPKLMKAV-GSYVTEAEAGQRLAQTIVDPNCDKSGVYWGWNGNAQQ
	Karlodinium_micrum_CCMP2283_CAMPEP0169198464	IVVITGASAGLGLSATKALVK-DDYFVIAAVRDPAKMDAAAKENGISKSNYVAMKLDLASLQSVKDFVTNLRLFLRPINHLICNAATYRPKSSLPSWTDDGFEMQLGVNHLGHFLLVQLLLPDLKRAKGARCVILGSVTGNSNTLAGSFVKPVAELGQLEGLKSAMAASPNYNGAKAYKDAKALNMITTLEMHRRFHDSTGVTFTSLYPGCVCDTELFRQKRAWFKEAWPRLMKFI-GAYVSNDEAGERLAQTITDPRCSKSGVYWGWNGNSQT
	Karlodinium_micrum_CCMP2283_CAMPEP0169076352	IVVVTGASSGLGLAATKALVD-DDYFVVAAVRDPKKMDAVAEEKGIPKSNYVAMKLELASLQSVKDFVSNLRLFLRPINHLICNAAVYRPRSSLPAWTDDGFEMQLGVNHLGHFLLVQLLLPDLR-ARGARCVILGSVTGNSNTVAGSVVKPVAELGQLEGLKSTMAASPEFNGAKAYKDAKALNMITSLEMHRRFHDTTGVAFTSLYPGCICDTDLFRQKRAWFKTAWPALMKLV-GAYVTEKEAGERLAQVITDPRCSKSGVYWGWNGNSQT
	Karenia_brevis_Wilson_CAMPEP0114874700	VVVITGASSGLGLNSMKKLCEDG-YFVVAAVRDPQKMHAVAKEMGISRDNYVAMYLELASLQSVKDFVDNLRIWLRSINHLICNAAVYRPTDPKPAWTDDGFEMSMGINHLGHFLLVQLLLPDLKRAKNARCCIVGSVTGNSNTIAGSFVKPVADLGALKGLQSAMVSSAAFDGAKAYKDAKALNMITALEMHRRYHKDTGVVFNSLYPGCICDTELFREKLTWFRVAWPKLMKLI-GSYVTEKEAGQRLAQVISDPNCDKSGVYWSWNGNAQQ
	Karenia_brevis_SP1_CAMPEP0117159846	VVVITGASSGLGLNSMKKLCEDG-YFVVAAVRDPQKMHAVAKEMGISRDNYVAMYLELASLQSVKDFVDNLRIWLRSINHLICNAAVYRPTDPKPAWTDDGFEMSMGINHLGHFLLVQLLLPDLKRAKNARCCIVGSVTGNSNTIAGSFVKPVADLGALKGLQSAMVSSAAFDGAKAYKDAKALNMITALEMHRRYHKDTGVVFNSLYPGCICDTELFREKLTWFRVAWPKLMKLI-GSYVTEKEAGQRLAQVISDPNCDKSGVYWSWNGNAQQ
	Scyphosphaera_apsteinii_RCC1455_CAMPEP0119326648	LVVVTGASSGLGLWATKALCDRPGIFVVCAVRDPVKMDAVAQDVGISRNDYTALKLELASLQSVRDFVKNLKLFSRPISHLICNAAVYRPTDPVPAWTDDGYEMSMGVNHLGHFLLVQLLLPDLEKANGARCCIVGSITGNSNTIGGGLVYPRAELGELEGLR-QMVDGKAFDGAKAYKDAKALNMMTVTELHRRYHDTTGITFSSMYPGCIAETNLFREKREWFRKLFPLFMKYVTGGYVSEKEAGERLAQVIYDPKCSKSGIYWSWNGNAQQ
	Imantonia_sp_RCC918_CAMPEP0206179854	LVVVTGASSGLGLSATKALCDEG-FYVVAAVRDTAKMDAAAKDLGIPKSSYVAMKLELASLQSVKDFVSNLRLFLRPISHLICNAAVYRPTDPEPAWTDDGYEMSLGVNHLGHFLLVQLLLPDLQRAKNARCCIVGSVTGNSNTIAGSFVKPVAELGMLEGLRSAMAASPAFDGAKAYKDAKALNMVTVLEMHRRFHDETGVVFNSIYPGCIAESGLFREKRQWFRDLFPVFMKGI-GAYVSEAEAGERLAQVIYEPRCAQSGVYWSWNGNAKA
	Scyphosphaera_apsteinii_RCC1455_CAMPEP0119301148	LAVITGASSGLGLSATKALCDQG-YFVIAAVRDTAKMDAVAQESGISKNSYVAMKLELASLQSVKDFVLNIKLFLRPINHLICNAAVYLPTDPTPSWTDDGYEMSLGVNHLGHFLLVQLLLPELKRARGARCCIVGSVTGNSNTIAGQFVKPVAKLSNLEGLRSAMASSPAFDGAKAYKDSKALNMVTVLEMHRRYHNKTGVVFSSLYPGCIAETNLFREKRQWFRDIFPVFMKSI-GAYVSEKEAGERLAQVVIDPQCSKSGVYWSWNGNARQ
	Phaeocystis_sp_CCMP2710_CAMPEP0118818280	VVVITGASSGLGLAATIALLDRKKYFVVAAVRDPERMEKVALENGISRNDYVAMKLELASLQSVKDFVGNLKLFLRPISHLICNAAVYLPTDPEPSWTDDGYEMSLGVNHLGHFLLVQLLLPELR-ARGARCCIVGSVTGNSNTIAGSLVKPVAELGQLEGLRSTMAASPRFDGAKAYKDAKAMNMMTVLEMHKRFHKETGIVFNSMYPGCIADTNLFREKRSWFRFFFPNLMKAI-GSYVTEKEAGQRLAQVIWDPDCTKSGVYWSWNGNAQQ
	Unidentified_prymnesiophyte_CCMP2000_CAMPEP0119099648	---------------------------------PERMDAVAKENGISKNDYVAMKLELASFQSVKDFVANLKLFLRPISHLICNAAVYLPTDPVPSWTDDGYEMSLGVNHLGHFLLVQLLLPELKRARGARCCIVGSVTGNSNTIAGSLVKPVAELGKLEGLRNVMVDGAKFDGAKAYKDAKALNMMTVLEMHKRYHESTGVVFNSMYPGCIADTNLFREKRSWFRYFFPNLMKAI-GSYVSEEEAGERLAQVIYDPKCTKSGVYWSWNGNAQQ
	Phaeocystis_antarctica_Caron_Lab_isolate_CAMPEP0172967360	VVVITGASSGLGLSATIALLAQKKYFVVAAVRDPERMENVAKENGISRNDYVALKLELASLQSVKDFVANLKLFLRPISHLICNAAVYLPTDPEPSWTDDGYEMSLGVNHLGHFLLVQLLMPELKRARNARCCVVGSVTGNSNTIAGSLVKPVAELGQLEGLRSSMAASPRFDGAKAYKDAKAMNMMTVLEMHKRFHVETGITFNSMYPGCIADTNLFREKRSWFRFFFPNLMKAI-GSYVTEKEAGERLAQVIYDPQCTKSGVYWSWNGNAQQ
	Phaeocystis_antarctica_CCMP1374_CAMPEP0198174246	VVVITGASSGLGLSATIALLAQKKYFVVAAVRDPERMENVAKENGISRNDYVALKLELASLQSVKDFVANLKLFLRPISHLICNAAVYLPTDPEPSWTDDGYEMSLGVNHLGHFLLVQLLMPELKRARNARCCVVGSVTGNSNTIAGSLVKPVAELGQLEGLRSSMAASPRFDGAKAYKDAKAMNMMTVLEMHKRFHVETGITFNSMYPGCIADTNLFREKRSWFRFFFPNLMKAI-GSYVTEKEAGERLAQVIYDPQCTKSGVYWSWNGNAQQ
	Dinoroseobacter_shibae_DFL12_YP_001542351	RAIVTGASSGVGLHATKSLIDRG-WHVTMACRDLAKAEAAARSLDLDPGRYALAHLDLGSLASVRAFHANIRDHD-SLDALVCNAAVYKPRLTQPGRSPDGFEISVATNYFGHFLLANLMLPLLEGAPSPRLITLGTVTANSEEFGGKVIPAPADLGDFAGLKVAMIDGKPFKAGKAYKDSKLCTMMMSRELHTRHHARTGIVFATLYPGCVADTPLFRDTPKAFQTIFPWFQKNVTKGYVSQALSGERVAMVVADPEFAQSGVHWSWGNRQRE
	Cyanophora_paradoxa_CCMP329_Contig6776	NVIVTGASSGVGLQAAKALADEG-WHVIMACRNVAKAEAAAQSVGMKYGTYEIIALNLASLDNVREFVRKFRVTGRPLDALICNAAVYKPIVKAPEKSTDGFEESVATNHLGHFLLCNLLIEDLSDYPDKRCVILGTVTANPKEVGGK-VYPRPDLGNLEGLEISMIDGKKFDGAKAYKDSKVCNVLTMRELHRRYHQETGITFTSLYPGCVATTGLFRNHYPLFQKLFPVFQKYITGGFVSEELAGQRVAALIYRPEYQDSGAYYSWGNRQKE
	Paulinella_chromatophora_M0880_YP_002049520	TVLVTGTSSGVGLYTAKALIAKG-WHVISVSRNIEKAKLALQNFGGNNANLTHLTIDLGDLNSVKNCVHEFRRLGKTLDALVCNAAVYLPRLKEPIISPQGYEISMATNHLGHFLLIQLLLSDLQLSRHRRIVILGTVTANSKELGGKIIPAPADLGDLSGFEISMANSKKFKPGKAYKDSKLCNMITARELHRRLHNSTGIIFSSLYPGCVADTPLFRNTPSAFQTIFPWFQKNITGGYVSQGLAGERVAAVVTDRNFAQSGVHWSWGNRQKR
	Cynobium_sp_PCC7001_ZP_05044757	TVLITGTTSGVGLHATKALVDRG-WTVVTANRDPVRAAAAAESLGIPSAQLHHLRIDLGDLDSVRAGVETLSSLGRPLDALVINAAVYKPRLKQPERSPQGYELSMATNHLGHFLLIQLLLPDLSTHPSRRVVILGTVTANSKELGGKIIPAPADLGDLSGFAIAMASGKAFKPGKAYKDSKLCNMITTQELHRRLHGSTGIVFTSLYPGCVADTPLFRNTPRLFQKIFPWFQKNVTGGYVSQALAGERVAQVVADPEFAVSGVHWSWGNRQKQ
	Thermosynechococcus_elongatus_BP1_NP_681365	TVIITGASSGVGLYATKALANRG-WHVIMACRNLEKAEQAAKNLQIPPEAYTILHLDLSSLASVRGFVESFRALNRPLRALVCNAAVYYPLLKEPIYSVDGYEITVATNHLGHFLLINLLLEDLKNSPEKRLVILGTVTANRKELGGKIIPAPPDLGNLEGFEIAMINGKPFKSGKAYKDSKLCNMLTARELHRRFHESTGIVFNSLYPGCVADTPLFRHHFPLFQKLFPLFQKKITGGYVSQELAGERVAMVVADPEFRQSGVHWSWGNRQKE
	Leptolyngbia_boryana_IAMM101_strain_dg5_O66148	TVVITGASSGVGLYAAKALVKRG-WHVVMACRNLEKADSAAKSLGMSPDSYTLMHIDLGSLDSVRKFVTQFRESGKSLDALVCNAAVHMPLLKEPMRSPEGYELSVATNHFGHFLLCNLLLEDLSTHNDPRLIILGTVTANSKELGGKIIPAPADLGDLSGLEIAMIDGKPFKAGKAYKDSKLCNMITSRELHRRYHDSTGIVFNTLYPGCVADTPLFRNSLPVFQKVFPWFQKNITGGYVSQELAGERTAQVVADPEFKQSGVHWSWGNRQKE
	Synechococcus_elongatus_PCC6301_YP_172313	TVIITGASSGVGLYGAKALAARG-WHVVMACRNLQKAAEAAKSLGINPENYSLMEIDLGSLASVRRFVDQFRATGRSLDALVCNAAVYLPRLKEPQRSPEGYEISVATNHFGHFLLCNLLLDDLKRSPAKRLVILGTVTANSKELGGKIIPAPADLGNLEGLEIAMIDGKKFKPGKAYKDSKLCNMITTRELHRRFHDSTGIVFGSLYPGCVADTPLFRNTPKLFQKIFPWFQKNITGGYFTQELAGERVAQVVADPEFKTSGVHWSWGNRQQK
	Synechocystis_elongatus_PCC7942_YP_401520	TVIITGASSGVGLYGAKALAARG-WHVVMACRNLQKAAEAAKSLGINPENYSLMEIDLGSLASVRRFVDQFRATGRSLDALVCNAAVYLPRLKEPQRSPEGYEISVATNHFGHFLLCNLLLDDLKRSPAKRLVILGTVTANSKELGGKIIPAPADLGNLEGLEIAMIDGKKFKPGKAYKDSKLCNMITTRELHRRFHDSTGIVFSSLYPGCVADTPLFRNTPKLFQKIFPWFQKNITGGYVTQELAGERVAQVVADPEFKTSGVHWSWGNRQQK
	Acaryochloris_marina_MBIC11017_YP_001515542	TVVVTGASSGVGLYAAKALALTGKWHVIMACRNFLKAETAAQSVGIPRDSYTVIHLDLACFESIHRFVKDFREMGRSLDALVCNAAIYMPLLKKPLHTAEGYELNVGTNHLGHFLLCNLMLEDLSGYDQRRLIILGTVTANPKELGGKIIPAPPDLGDMRGLEVSMINGKKFKPGKAYKDSKLCNMLTMRELHRRFHESTGITFSALYPGCVATTGLFRNHFALFRFLFPKFQRFITGGFVTEELAGTRVAQVVSDPLFGKSGVYWSWGNRQKE
	Lyngbia_sp_PCC8106_ZP_01619707	TVVITGASSGVGLQAAKALAKKG-WYVVMACRNLEKTEKAAQTVGIPADTYTIIPLDLASLESVHQFVKTFRESGKSLDALVCNAAVYLPLEKEPQRSADGYELSVATNHLGHFLLCNLMLEDLSATSEPRLIILGTVTANPKELGGKIIPAPPDLGNMQGLEISMIDGKKFKSGKAYKDSKLCNVLTMRELHRRYHESTGIVFSSLYPGCVATTALFRNHYPLFQKIFPWFQKNITGGYVSEELAGERVAMVVAEPEYNTSGVYWSWGNRQKE
	Trichodesmium_erythraeum_IMS101_YP_720081	TVVITGASSGVGLHAAKALAKTGEWYVVMACRDISKAEKVAQEVGMTQDSYTVMHLDLASLEVVKRFVKTFRESGRSLEALVCNAAVYLPLLKEPMRSIDGYEISVATNHLGHFLLCNLMLEDLSPAKDKRLVILGTVTANPKELGGKIIPAPPDLGNLQGFEISMINAKKFKSGKAYKDSKLCNVLTMRELHRRYYKSTGIVFSSLYPGCVADTPLFRNHYPLFQKLFPLFQKNITGGYVSQDLAGERVAAVVKDPEYKESGIYWSWGNRQKK
	Cylindrospermopsis_raciborskii_CS505_ZP_06309313	TVIITGASSGVGLYSAKSLAARG-WHVVMACRDLEKTKKVAQAVGIAPDSYTIINLDLASLDSVRRFIQEFRSTGKTLDALVCNAAIYMPLLKEPLYSPDGYELSVATNHLGHFLLCNLMLEDLSSAPEPRLVILGTVTHNPNELGGK-IPPRPDLGDLQGFAYSMIDGKKFEPVKAYKDSKVCNVLTMRELHRRYHDSTGITFSSLYPGCVATTALFRNHYPLFQKLFPIFQKYITGGFVTEEQAGERVAQVVADPTYNQSGIYWSWGNRQKK
	Raphidiopsis_brookii_D9_ZP_06305382	TVIITGASSGVGLYSAKSLAARG-WHVIMACRDLEKTKKAAQAVGIAPDSYTMISLDLASLDSVRKFVQDFRSTGKTLDALVCNAAIYMPLLKEPLYSPDGYELSVATNHLGHFLLCNLMLEDLSSAPEPRLVILGTVTHNPNELGGK-IPPRPDLGDLQGFAYSMIDGKKFEPVKAYKDSKVCNVLTMRELHRRYHDSTGITFSSLYPGCVATTALFRNHYPLFQKLFPIFQKYITGGFVTEEQAGERVAQVVADPTYNQSGIYWSWGNRQKK
	Cyanothece_sp_PCC7424_YP_002380190	TVIITGASSGVGLQAAKALALSG-WYVIMACRDLEKTRRVAKEVGMPSGSYMIIHIDLASLESVRQFVRDFRAIGRSLDALVCNAAIYMPLLKEPLRSPEGYELTVATNHLGHFLLCNLMLEDLSSASPPKLVILGTVTHNPDELGGK-IPPRPDLGDLKGFAYTMIDGKKFEPVKAYKDSKVCNILTMRELHRRYHESTGIVFNSLYPGCVATTALFRNHYPLFQKLFPLFQKHITGGFVSEELSGQRVAQVVTDPAFAQSGVYWSWGNRQKK
	Nodularia_spumigena_CCY9414_ZP_01631409	TVVITGASSGVGLQAARALSQKG-WYVVMACRNLSKAENAAKSLGMEPDSYTVMHIDLGSLESVRQFVKDFRASGKSLDALVCNAAIYMPLIKEPLRSPEGYELSVATNHLGHFLLCNLLLEDLKNSPSPRLVILGTVTHNPKELGGK-IPPRPDLGDLQGFAIAMIDGKKFEPVKAYKDSKVCNVLTMRELHRRYHESHGITFSSLYPGCVATTALFRNHYPLFQKIFPLFQRYITGGFVTEEESGDRVAEVVSDPQYNQSGAYWSWGNRQKK
	Crocosphaera_watsonii_WH8501_ZP_00517315	TVVITGASSGVGLYAAKALADRG-WYVVMACRNQPKAHQAAQSLGIALDAYTVMHIDLGNLDSVRQFAQDFRATGKTLDALVCNAAIYMPLLKEPLRSPEGYELSMTTNHLGHFLLCNLMLEDLSSAPEKRMVILGTVTHNPDELGGK-IPPRPDLGNLEGFAISMVDGKNFEPVKAYKDSKVCNVLTMRELDRRYHESTGIVFTSLYPGCVADTPLFRNHYPLFQKIFPWFQKNVTGGYVSQELAGERVADVVTKPEYGESGSYWSWGNRQKK
	Arthrospira_maxima_CS328_ZP_03274197	TVIVTGASSGVGLYAAKALADRG-AHVIMACRNLEKAEAAAQELGIPEDSRTILHIDLGSLESVRRFINSFRATGRTLEGLVCNAAIYMPLIKEPLRSPEGYELTMTTNHLGHFLLCNVMMEDMKRSPAKRMVILGTVTHNPDELGGK-IPPRPDLGDLEGFAVSMIDGKKFEPVKAYKDSKVCNVLTMRELHRRYHEETGITFTSLYPGCVADTPLFRNHYPLFQKIFPIFQKYITKGYVSQELAGERVAAVVLDEEYRQSGAYWSWGNRQKK
	Nostoc_punctiforme_PCC73102_YP_001866241	TVVITGASSGVGLYAAKALAERG-WYVVMACRDVAKAQLAAQSVGIPQGSYTIMHIDLGSLDSVRQFVKNFRASGHSLDALVCNAAIYMPLIKEPLRSPEGYELTVTTNHLGHFLLCNLMLEDLKSSSEPRLVILGTVTHNPDELGGK-IPPRPDLGDLQGFAISMIDGKKFEPVKAYKDSKVCNVLTMRELHQRYHESTGIVFNSLYPGCVAETPLFRNHYPLFQKIFPLFQKYITKGYVSQELAGERVAAVVADPEYNQSGVYWSWGNRQKE
	Anabaena_variabilis_ATCC29413_YP_320815	TVIVTGASSGVGLYAAKALAKRG-WHVVMACRNLEKAEQAAQEVGIPKDSYTIIHIDLGSLDSVRQFVNDFRATGKSLDALLCNAAIYMPLIKEPLRSPEGYELTMTTNHLGHFLLCKLMLEDLSSAADKRLVILGTVTHNPDELGGK-IPPRPDLGNLEGFAISMIDGKKFEPVKAYKDSKVCNVLTMRELHRRYHESTGITFTSLYPGCVAETPLFRNHYPLFQKIFPLFQKYITGGYVSQELAGERVADVIAAPEYKQSGAYWSWGNRQKK
	Fremyella_diplosiphon_Fd33_ABX79350	TVVITGASSGVGLYTAKAMANKG-WHVVMACRNLAKAEEAAQSVGIPRDSHTILHLDLGSLDSVRQFVSNFRATGKTLDALLCNAAIYMPLIKEPLWSPEGYELTMTTNHLGHFLLCNLMLEDMSPYRDRRLVILGTVTHNPDELGGK-IPPRPDLGNLEGFSITMIDGKKFEPVKAYKDSKVCNVLTMRELHRRYHESTGITFSSLYPGCVAETPLFRNHYPLFQKIFPLFQKYITGGYVSQDLSGERVAAVLADPEYKQSGAYWSWGNRQKK
	Unidentified_prasinophyte_RCC2339_CAMPEP0119131272	TCLITGASSGLGLHTAKVLVKTGDWKVVCLVRSPEKMRRQAEALGFPEGSYEIEQVDLMDLADVRATCQRLQRKGYGLDCVLGNAAVYYPMRKDPSKTKDGYEESVGVIHLAHFLMFNLLVDSVKTGTTPRMIIVGSITHNPDELAGK-IPPRADLGDCRGLEITMIDGGKFDGPKAYKDAKVCNMLTIMEMNRRFHESKNIVFNTMYPGCIADTPLFRNHYPAFQQLFPAFQKYITGGYVSVEEAGERLASVCCDPEYGESGAYWSWVGGIRG
	Mallomonas_sp_CCMP3275_CAMPEP0182418372	LVVITGTSSGLGKQTAKQLIEQGGYYVICGVRDVDKMKTVAEVEEFNPANYHIMEVDLASFDSVRKFAKDIVQFKKPLDRLVCNAAVYQPSLNVPQLSEDGHEQQIQINYLSHFLLISLLMPEMKGAADPRVITVGSVTGNDNTVGGGGVYPVADLRDLEGLEVIMMDGYNFNGAKGYKDSKLALMMTTNELHDRYHKSTGISFSSIYPGCIAASPLFREKRPWFRKYFPLFMKYITGGFVGEEEAGSRLYQVIADPRCTRSGVYWSWNGGPRQ
	Protoceratium_reticulatum_CCMP1889_CAMPEP0168370556	LVVITGASSGLGKAAXKALLRTKKYHVIGAVRDLEKMNXVAELEGFDMDDFTPMHLELTSFXSVRNFAKELEEFRRAXDRLVCNAAVYQPTLNYPKWTEDGHEQQLQINYLSQFLLTSTVMPMMEGAEDARVCMIGSVTGNDNTVGGGGVYPIADMKELEGLEIAMMDGYNFNGAKAYKDTKLALMMTSNMLHDRFHRSTNIAFSSIYPGCIAESPLFREKRPWFRKYFPIFMKYITGGYVGEEEAGQRLFQVXHDPRCXXSGXYWSWNGGHRE
	Gymnochlora_sp_CCMP2014_CAMPEP0167770292	LVVITGTSSGLGKMTTKALLRSGKYHVIGAVRDLAKMDTVAKIEGFN-ENFTPMHLDLA--------------------ELYXNAAVYQPTLDYPKWSEDDIEQQMQINYLSHFLLVSKLMPKMENADDPRVVMVGSVTGNDNTVGGGGVYPVADLKDLEGLEISMIDGYNFNGAKAYKDTKLCLMMISNMLHDRYHRQTGISFSSIYPGCIAESPLFREKRMWFRKYF-IFMKFVTGGFVGEEEAGQRLYQVIHDPAARRAEFTGLGMESPRE
	Pseudopedinella_elastica_CCMP716_CAMPEP0172586810	IMVVTGTSSGLGKMTARTALRTGEYHVIGAVRDLDKMELVAELEEFDMSSFTPMECDLSSYASVDRFCAQLEEFTRPIDRLACNAAVYQPSLDYAKYTEDGHEQQMQINFLSHFKLISKLMPNMAKSEDARVVLVGSVTGNDNTVGGGGVYPVADLKELEGLAISMIDGYSFNGAKAYKDSKLCLMMLSNMLHDKYHRQTGIAFSSIYPGCIAESPLFREKRPWFRKYFPVFMKYVTGGFVGEEEAGQRLFQVMHDPRCTKSGVYWSWNGGPRE
	Lotharella_globosa_LEX01_CAMPEP0114081362	LVVITGTSSGLGKQTAKHLLRTGEYHVIGAVRDLEKMATVAEVENFNMENFTPMKLDLGSYSSVHNFCDELDKFRRPLDRVVCNAAVYQPSLDYAKWTEDDHEQQLQTNYLSHFLMCSKLMPLMKGSEDPRMIMVGSVTGNDNTVGGGGVYPVADLKDLEGLEISMIDGYNFNGAKAYKDTKLCLMMFSNMLHERYHRSTGIAFSSIYPGCIAESPLFREKRPWFRKYFPVFMKYVTGGFVGEEEAGQRLFQVIHDPRCTKSGVYWSWNGGPRE
	Lotharella_globosa_CCCM811_CAMPEP0167816630	LVVITGTSSGLGKQTAKHLLRTGEYHVIGAVRDLEKMATVAEVENFNMENFTPMKLDLGSYSSVHNFCDELDKFRRPLDRVVCNAAVYQPSLDYAKWTEDDHEQQLQTNYLSHFLMCSKLMPLMKGSEDPRMIMVGSVTGNDNTVGGGGVYPVADLKDLEGLEISMIDGYNFNGAKAYKDTKLCLMMFSNMLHERYHRSTGIAFSSIYPGCIAESPLFREKRPWFRKYFPVFMKYVTGGFVGEEEAGQRLFQVIHDPRCTKSGVYWSWNGGPRE
	Dictyocha_speculum_CCMP1381_CAMPEP0185755778	LCVVTGTSSGLGRSTARALLRTGEYHVIGAVRDLDKMEAVAEVEEFNMDNFTPMKCDLLSFASVRDFCEELNEFRKAVDRVVCNAAVYQPSLDFAKWSEDGHEQQMQANFLSHFLMVSLLMPYMQGSVDPRVITVGSVTGNDNTVGGGGVYPVADLKDLDGLKISMIDGYNFNGAKGYKDSKLCLMMLANILHDKYHRQTNIAFSSIYPGCIAESPLFREKRPWFRKYFPVFMKFITGGFVGEEEAGQRLFQVCHDPRCVKSGVYWSWNGGPRE
	Ankylochrysis_lutea_RCC286_KJ408442	---------GLGKMTTRALLRTGEYHVVGAVRDLDKMEAVAELEGFDMSSFTPMKCDLLSFDSVANFCEELDKFRKPIDKVVANAAVYQPSLDYAKYSEDGIEQQLQANYLSHFLMISKLMPAMKGAKLPRVITVGSVTGNDNTVGGGGVYPVADLKDLEGLQISMIDGYNFNGAKGYKDSKLCLMMLANMLHDKYHKQTGIAFSSIYPGCIAESPLFREKRPWFRKYFPVFMKYITGGFVGEEEAGQRLFQVVHDPRCQKSGVYWTW------
	Lingulodinium_polyedrum_CCMP1738_CAMPEP0118280466	LVVITGTSSGLGKATAKALLRTNKYHVIGAVRDLDKMNAVAEVENFDMDNFTPMQLDLASFDSVHKFIEELENFRRPIDRLACNAAVYQPTLDYPKWTVDGHEQQLQINYLGHFLLTSKVMPMMKDSDDPRVCMIGSVTGNDNTVGGGGVYPIADLKELEGMEIAMMDGYNFNGAKAYKDTKLALMMTSNMLHDRFHRSSGIAFSSIYPGCIAESPLFREKRPWFRKYFPIFMRYITGGFVGEEEAGTRLFQVLHDPRCRKSGVYWSWNGGPRE
	Gymnodinium_catenatum_GC744_CAMPEP0117461206	ICVITGASSGLGKQTTQHLLKDGGWHIICAVRDVDKMELVSCNESEKRNXLTIMKCDLNSFQSVRDFAANLQEYLRPLDRLVCNAAVYQPSLDHAKWSEDNIEQQMQTNFLSHFLLSSLLLDNLRKSDKPRLIAVGSVTGNDNTVGGGGVYPVADLRDLEGLAISMMDGYNFNGAKGYKDSKLAVMMMTNILHDXYNRGTGISFSSIYPGCIAESPLFREKRPWFRKYFPVFMKYITGGFVSEEEAGQRLYQVIADPRCSKSGVYWSWNGGPRE
	Symbiodinium_sp_Mp_CAMPEP0169657040	LVVITGTSSGLGKAATKALLRAKDYHVVGAVRDLEKMKIVAELEGFDMDRFTPMQLDLASFESVKAFAAELERFRRPIDRLVCNAAVYQPTLDYPKWTVDGHEQQLQINYLSHFLLTSEVMPMMTDSSDPRVVMIGSVTGNDNTVGGGGVYPIADLKDLDGLEIAMMDGYNFNGAKMYKDTKLALMMTSNMLHERFHRSTGIAFSSIYPGCIAESPLFREKRPWFRKYFPIFMKYITGGFVGEEEAGSRLFQVLHDPKCSKSGVYWSWNGGPRE
	Ochromonas_sp_CCMP1899_CAMPEP0119040424	ICVITGTSSGLGKSTTKWLLETGNWHIICAVRDIDKMNVVAEVEGFDMKSLTIMQLDLASFQSVRDFSANLIEFKKPIDRLVCNAAIYQPSLAEAKWTEDGHEQQLQVNHLSHFLLSSLLIPEMKEAEDPRLIMVGSVTGNDNTVGGGGVYPIADLKDLDGLKVAMIDGFNFNGAKAYKDTKMCLMMTANTLHDRFHRSTGVAFSAIYPGCIAESPLFREKRPWFRKFFPVFMKYVTGGFVGEPEAGQRLGQVVADPRCSKSGVYWSWNGGPRQ
	Bigelowiella_natans_CCMP623_CAMPEP0169547936	LVVITGTSSGMGKMAAKHLSRTGEYHVIGGVRDLSKMSTVAKLEGINTENFTPMYVDLASFASVRDFAKKIEDFRKPIDRLVCNAAVYQPTLDYAKWTEDDHEQQMQINYLSHFLLTSLIMPKMEGAEEPRCVMVGSVTGNDNTVGGGGVWPVADLKDMEGLEISMIDGYSFNGAKGYKDTKLALMMLSMILHDRYHKSTGIAFSSIYPGCIAESPLFREKRPWFRKYFPVFMKFVTGGFVGEDEAGQRLFQAVHDPKAKKSGVYWSWNGGPRE
	Bigelowiella_natans_CCMP1259_CAMPEP0169612064	LVVITGTSSGMGKMAAKHLSRTGEYHVIGGVRDLSKMSTVAKLEGINTENFTPMYVDLASFASVRDFAKKIEDFRKPIDRLVCNAAVYQPTLDYAKWTEDDHEQQMQINYLSHFLLTSLIMPKMEGAEEPRCVMVGSVTGNDNTVGGGGVWPVADLKDMEGLEISMIDGYSFNGAKGYKDTKLALMMLSMILHDRYHKSTGIAFSSIYPGCIAESPLFREKRPWFRKYFPVFMKFVTGGFVGEDEAGQRLFQAVHDPKAKKSGVYWSWNGGPRE
	Bigelowiella_natans_CCMP2755_CAMPEP0114186016	LVVITGTSSGMGKMAAKHLSRTGEYHVIGGVRDLSKMSTVAKLEGINTENFTPMYVDLASFASVRDFAKNIEDFRKPIDRLVCNAAVYQPTLDYAKWTEDDHEQQMQINYLSHFLLTSLIMPKMEGAEDPRCVMVGSVTGNDNTVGGGGVWPVADLKDMEGLEISMIDGYSFNGAKGYKDTKLALMMLSMILHDRYHKSTGIAFSSIYPGCIAESPLFREKRPWFRKYFPVFMKFVTGGFVGEDEAGQRLFQAVHDPKAKKSGVYWSWNGGPRE
	Striatella_unipunctata_CAMPEP0118698608	LMVITGASSGLGRKTAAALLRTGQYHVVGAVRDLGKMEAVAEIDGFDQSSFTAMECELASFDSVRNFCRELDDFRKPLDRLICNAGVYQPSLSYAKWSVDGHEQTMQINYLSHFLMISLLMPTMYEAKEPRIITVGSVTGNDNTVGGSGVYPIADLKNLDGFRIAMADGYGFIGAKAYKDSKLCLMLISNVLHAKYHKATGIAFSSIYPGCIAESPLFREKRTWFRKYFPLFMKYITGGFVGEEEAGQRLWHTILVAARAE----YTGHGTEVH
	Gephyrocapsa_oceanica_RCC1303_CAMPEP0185464612	LAVITGASSGLGLEAAANLLRTGEYHVFGAVRDLDKMRDAALDRDFPADDFTPLQVELGSFASVRAFCKELERSKRPIDRLICNAAVYQPGEV-PAWSADGHEMTLQVNYLSHFLMASLLLPGMK-SADPRVIMAGGASAEESIE----VYPRADLGALQGLKISMFDGYNFDGAKAYKDSKLCLMMTSNLLHDKYAKQTGIAFSSIYPGCIAESPLFREKRAWFRKYFPIFMKYITGGFVGEEEAGMRLFQVAHDPRCSKSGVYWSWNGGPRE
	Isochrysis_sp_CCMP1244_CAMPEP0196714200	LVVVTGTSSGLGRKTAAALLRTGKYHVVGAVRDLDKMEVVAEVDGFDPDLFTPMHCELNSFASVRAFVDELKEWKKPVDRLICNAAVYQPSLPYAKWSEDGHEQQMQINYLSHFLLTSLLLDDLAKAPGARCVFVGSVTGNDNTVGGGGVYPIADLKKLDGLKISMFDGYNFDGAKAYKDSKLCLMMTSNLLHDKYAKQTGIAFSSIYPGCIAESPLFREKRAWFRKYFPIFMKYITGGFVGEEEAGMRLFQVAHDPRCSKSGVYWSWNGGPRE
	Gephyrocapsa_oceanica_RCC1303_CAMPEP0185532264	LVVVTGTSSGLGRKTAAALLRTGKYHVVGAVRDLDKMDVVAEVDGFDPDLFTPMHCELNSFASVRAFVDELKEWKKPVDRLICNAAVYQPSLPYAKWSEDGHEQQMQINYLSHFLLTSLLLDDLAKAPDARCIFVGSVTGNDNTVGGGGVYPIADLKNLDGLKISMFDGYNFDGAKAYKDSKLCLMMTSNLLHDKYAKQTGIAFSSIYPGCIAESPLFREKRAWFRKYFPIFMKYITGGFVGEEEAGMRLFQVAHDPRCSKSGVYWSWNGGPRE
	Isochrysis_galbana_CCMP1323_CAMPEP0179807554	LVVITGTSSGLGRKTTAALLRTGKYHVVGAVRDLDKMEVVAEMDGFPSDSFTAMHCELNSFDSVRSFVKELDEFKKPVDRLICNAAVYQPSLPYAKWSVDGHEQQMQINFLSHFLLTSLLIDDLAKAPDPRCILVGSVTGNDNTVGGGGVYPIADLKELDGLKISMFDGYNFDGAKAYKDSKLCLMMTSNLLHDKYNKQTGIAFSSIYPGCIAESPLFREKREWFRKYFPIFMKYITGGFVGEEEAGMRLFQVAHDPRCSKSGVYWSWNGGPRE
	Exanthemachrysis_gayraliae_RCC1523_CAMPEP0206010660	LVVITGASSGLGRKTARALLQTGQYHVVGAVRDLAKMETVAEIDGFNPDNFTPMHLELNSFDSVHKFCSDLERFKKPLDRLICNAGIYQPSLPYPKWSADDHEQQMQVNYLSHFLLVSKLIDDLTCAPDPRVILVGSVTGNDNTVGGGGVYPVADLKQLEGLKISMFDGYNFDGAKAYKDSKLCLMMLSNLLHDKYNKQTGIAFSSIYPGCIADSPLFREKRAWFRKYFPVFMKYITGGYVSEEEAGMRLFQVAHDPRCSKSGVYWSWNGGPRE
	Chroomonas_cf_mesostigmatica_CCMP1168_CAMPEP0206240558	LAVVTGTSSGLGRKTAKALLRTGQYHVVGAVRDLEKMEVVAEMDEFDPELFTPMYCELNNFTSVHEFIDCLNEFKKPIDRLICNAGVYQPSLPYAKWSADGHEQQMQINYLSHFLIISRLIEDLAQAPDPRCILVGSVTGNDNTVGGGGVYPIADLKELDGLKISMFDGYDFDGAKAYKDSKLCLMMTSNTLHDKYHKQTGIAFSSIYPGCLAESPLFREKRPWFRKNFPIFMKYITGGFVSEEEAGQRLFQVAHDPRCSKSGVYWSWNGGPRE
	Rhodomonas_salina_CCMP1319_CAMPEP0172101514	LVVITGTSSGLGRKTAGALLRTGQYHVVGAVRDLDKMEVVAEMDGFDPELFTPMHVELNNFSSVHEFVDNLHEFKKPVDRLICNAGVYQPSLPYAKWSVDGHEQQMQINYLSHFLLVSKLLEDLAKAPDPRCILVGSVTGNDNTVGGGGVYPIADLKELDGLKISMFDGYNFDGAKAYKDSKLCLMMTSNTLHDKYHKQTGIAFSSIYPGCLAESPLFREKRPWFRKNFPIFMKYITGGFVSEAEAGQRLFQVAHDPRCSKSGVYWSWNGGPRE
	Rhodomonas_lens_RHODO_CAMPEP0177708626	LVVITGTSSGLGRKTAGALLRTGQYHVVGAVRDLDKMEVVAEMDGFDPELFTPMHVELNNFSSVHEFVDNLHEFKKPVDRLICNAGVYQPSLPYAKWSVDGHEQQMQINYLSHFLLVSKLLEDLAKAPDPRCILVGSVTGNDNTVGGGGVYPIADLKELDGLKISMFDGYNFDGAKAYKDSKLCLMMTSNTLHDKYHKQTGIAFSSIYPGCLAESPLFREKRPWFRKNFPIFMKYITGGFVSEAEAGQRLFQVAHDPRCSKSGVYWSWNGGPRE
	Rhodomonas_abbreviata_Caron_Lab_isolate_CAMPEP0181315520	LVVVTGTSSGLGRKTAQALLRTGQYHVVGAVRDLDKMELVAELDGFDPENFTPMHVELANFTSVRDFCDRLKDFKKPIDRLICNAAVYQPSLPYAKWSVDGHEQQMQINYLSHFLLVSLLLEEIAKAPDPRVVLVGSVTGNDNTVGGGGVYPIADLKELDGLKISMFDGYNFDGAKAYKDSKLCLMMTSNILHDKYHKQTGIAFSSIYPGCIAESPLFREKRPWFRKNFPIFMKYITGGFVGEEEAGMRLFQVAHDPRCSKSGVYWSWNGGPRE
	Hemiselmis_andersenii_CCMP644_CAMPEP0114124776	LVVVTGTSSGLGRQTARALLQTGQYHVVGAVRDLDKMELVAELDGYDMENFTPMECELANFTSVRDFCNRLNEFKKPIDRLICNAGVYQPSLPYAKWSVDGHEQQMQINFLSHFLMISLLLEEIAKAQDPRVVLVGSVTGNDNTVGGGGVYPIADLKELDGLKISMFDGYNFDGAKAYKDSKLCLMMTSNILHDKYHKQTGIAFSSIYPGCIAESPLFREKRPWFRKNFPIFMKYITGGFVGEEEAGMRLFQVAHDPRCSKSGVYWSWNGGPRE
	Hemiselmis_andersenii_CCMP1180_CAMPEP0169441310	LVVVTGTSSGLGRQTARALLQTGQYHVVGAVRDLDKMELVAELDGYDMENFTPMECELANFTSVRDFCNRLNEFKKPIDRLICNAGVYQPSLPYAKWSVDGHEQQMQINFLSHFLMISLLLEEIAKAQDPRVVLVGSVTGNDNTVGGGGVYPIADLKELDGLKISMFDGYNFDGAKAYKDSKLCLMMTSNILHDKYHKQTGIAFSSIYPGCIAESPLFREKRPWFRKNFPIFMKYITGGFVGEEEAGMRLFQVAHDPRCSKSGVYWSWNGGPRE
	Unidentified_prymnesiophyte_CCMP2000_CAMPEP0119060368	LVVVTGTSSGLGRKTARALLRTGRYHVVGAVRDLDKMEAVAEIEGFDENDFTAMEVELNSFASVRSFCDDLKQMKRPIDRLICNAAVYQPSLPYAKWSVDGHEQQMQINFLSHFLMISLLLDDVARAPDPRVILVGSVTGNDNTVGGGGVYPIADLKELKGLKISMFDGYNFDGAKAYKDSKLCLMMTSNMLHDKYHKQTGIAFSSIYPGCIAESPLFREKRPWFRKYFPIFMKYITGGFVGEEEAGMRLFQVAHDPRCSKSGVYWSWNGGPRE
	Phaeocystis_antarctica_CCMP1374_CAMPEP0198172556	LVVVTGTSSGLGRKTARALLRTGRYHVVGAVRDMDKMEAVAEIEGFDEKDFTAMQIELNSFDSVRQFCDELKVMKRPLDRLICNAAVYQPSLPYAKWSVDGHEQQMQINYLSHFLMVSLLLDDIAAAPDPRVVLVGSVTGNDNTVGGGGVYPIADLKDLKGLKISMFDGYNFDGAKAYKDSKLCLMMTSNLLHDKYNKQTGIAFSSIYPGCIAESPLFREKRPWFRKYFPIFMKYITGGFVGEEEAGMRLFQVAHDPRCSKSGVYWSWNGGPRE
	Phaeocystis_antarctica_Caron_Lab_Isolate_CAMPEP0173013404	LVVVTGTSSGLGRKTARALLRTGRYHVVGAVRDMDKMEAVAEIEGFDEKDFTAMQIELNSFDSVRQFCDELKVMKRPLDRLICNAAVYQPSLPYAKWSVDGHEQQMQINYLSHFLMVSLLLDDIAAAPDPRVVLVGSVTGNDNTVGGGGVYPIADLKDLKGLKISMFDGYNFDGAKAYKDSKLCLMMTSNLLHDKYNKQTGIAFSSIYPGCIAESPLFREKRPWFRKYFPIFMKYITGGFVGEEEAGMRLFQVAHDPRCSKSGVYWSWNGGPRE
	Pleurochrysis_carterae_CCMP645_CAMPEP0169949400	LVVITGTSSGLGRKTAAALLRTGKYHVVGAVRDLDKMELVAEMDGFDMSSFTPMFCELNSFESVRSFVDDLKEFKKPVDRLICNAAVYQPSLPYAKWSVDGHEQQMQINFLSHFLMTSLLLDDLAQADDPRCIYVGSVTGNDNTVGGGGVYPIADLKELDGLKISMFDGYNFDGAKAYKDSKLCLMMTSNLLHDKYHKQTGIAFSSIYPGCIAESPLFREKREWFRKYFPIFMKYITGGFVGEEEAGMRLFQVAHDPRCSKSGVYWSWNGGPRE
	Isochrysis_sp_CCMP1324_CAMPEP0185136414	LVVITGTSSGLGRKTAATLLRTGKYHVVGAVRDLDKMELVAEMDGFPEESFTPMHCELNSFESVRSFVNKLEEFKKPIDRLICNAAVYQPSLPYAKWSVDGHEQQMQINYLSHFLLTSLLLEDLAKAPDPRCIFVGSVTGNDNTVGGGGVYPIADLKELDGLKISMFDGYNFDGAKAYKDSKLCLMMTSNMLHERYHKQTGISFSSIYPGCIAESPLFREKREWFRKYFPIFMKYITGGFVGEEEAGMRLFQVAHDPRCSKSGVYWSWNGGPRE
	Isochrysis_galbana_CCMP1323_CAMPEP0183618188	LVVITGTSSGLGRKTAATLLRTGKYHVVGAVRDLDKMELVAEMDGFPEESFTPMHCELNSFESVRSFVNKLEEFKKPIDRLICNAAVYQPSLPYAKWSVDGHEQQMQINYLSHFLLTSLLLEDLAKAPDPRCIFVGSVTGNDNTVGGGGVYPIADLKELDGLKISMFDGYNFDGAKAYKDSKLCLMMTSNMLHERYHKQTGISFSSIYPGCIAESPLFREKREWFRKYFPIFMKYITGGFVGEEEAGMRLFQVAHDPRCSKSGVYWSWNGGPRE
	Chrysochromulina_tobin_CCMP291_KJ408444	LVVITGTSSGLGRKTARTLVQTGKYHVVGAVRDLDKQSVIAELDELDPNSFTPMYCELNSFESVRSFCKELQEFKKPVDRLICNAAVYQPSLPYAKWSVDGHEQQMQINYLSHFLMTSLLLEDMSLAPDPRVIMVGSVTGNDNTVGGGGVYPIADLKQLAGLKVAMFDGYNFDGAKAYKDSKLCLMMTSNLLHDKYHKQTGIAFSSIYPGCIAESPLFREKRPWFRKYFPIFMKYITGGFVGEEEAGMRLFQVAHDPRCAKSGVYWSWNGGPRE
	Dinobryon_sp_UTEXLB2267_CAMPEP0170103954	ICVITGTSSGLGRKTAKALLQTGKWHVIGACRDVDKMQTVAEEDEFDLSSFTCLECDLASFKSVRNFVKELDTFRKPIDRFVCNAAVYQPSLAEAKWSEDGIEQQMQINFLSHFLMASLIIPQMKGAVKPRMIMVGSVTGNDNTVGGGGVYPIADLRELEGLAISMMDGYKFNGAKAYKDSKLAIMMTSNILHEKYNRGTGIAFSSIYPGCIAESPLFREKRPWFRKYFPLFMKYITGGFVGEEEAGQRLYQVIVDPRCTKSGVYWSWNGGPRE
	Pavlova_sp_CCMP459_CAMPEP0185191794	LVVVTGTSSGLGRKTARALLRTGQYHVVGAVRDLDKMEAVAEIEGFDTDNFTPMHVELNSFDSVRKFCDELGDFKRPIDRLICNAGIYQPSLDHPKWSKDNVEQQMQVNYLSHFLMVSLLLDDVARAPEPRVILVGSVTGNDHTVGGGGVYPIADLHDLDGLKVAMFDGYNFDGAKAYKDSKLCLMMLANALHDKYHRQTGIAFSAIYPGCIADSPLFREKRAWFRQFFPIFMKYITGGYVSEEEAGMRLFQVAHDPRCTKSGVYWSWNGGPRE
	Pseudonitzschia_delicatissima_B596_CAMPEP0116102942	LIVVTGASSGLGRKAALALLRSGEYHVVGAVRDLDKMEAVAEIDGFDLDHFTPMECELNSFASVREFCKNLDEFRKPLDRXICNAGVYQPTLDYAKWXADNHEQTMQINFLSHFLMISKLLPSMMDAPDARVIMVGSVTGNDNTVGGGGVYPIADLHELEGFEIPMADGYGFIGAKAYKDSKLCLMMTANYLHYKYHKLTGVSFCSMYPGCIAESPLFREKREWFRTYFPIFMKFITGGFVGEHEAGQRLFQVAHDPRCSKSGVYWSWNGGPRE
	Pseudonitzschia_arenysensis_B593_CAMPEP0116131242	LVVVTGSSSGLGRKAALALLRSGEYHVVGAVRDLDKMEAVAEIDGFDMEHFTPMQCELNSFASVREFCKNLDEFRKPLDRLICNAGVYQPTLDYAKWSVDNHEQTMQINFLSHFLMISKLLPSMMDSTDARVIMVGSVTGNDNTVGGGGVYPIADLHELEGFEIPMADGYGFIGAKAYKDSKLCLMMTANYLHYKYHKLTGVSFCSMYPGCIAESPLFREKREWFRTYFPIFMKFITGGFVGEHEAGQRLFQVAHDPRCSKSGVYWSWNGGPRE
	Pseudonitzschia_australis_1024910AB_CAMPEP0168191416	LVVVTGASSGLGRKAALALLNSGEYHVIGAVRDMDKMEAVAEIDGFDMKHFTPMECELNSFASVRQFCENLDEFRKPLDRLICNAGVYQPSLDYAKWSADNHEQTMQINFLSHFLMISKLLPGMMDSTDPRVIMVGSVTGNDNTVGGGGVYPIADLHELDGFEIPMADGYGFIGAKAYKDSKLCLMMMANFLHYKYHKLTGVTFCSMYPGCIAESPLFREKREWFRTYFPIFMKFITGGFVGEHEAGQRLFQVAHDPRCSKSGVYWSWNGGPRE
	Pseudonitzschia_multiseries_CLN47_JGI233711	LVVITGTSSGLGRKAALALLNSGEYHVIGAVRDLDKMEAVAEIDGFDMDHFTPMECELNSFASVRKFCDNLNEFRKPIDRLICNAGVYQPTLDYAKWSADNHEQTMQINFLSHFLMISKLLPSMMDSSDPRVIMVGSVTGNDNTVGGGGVYPIADLHELEGFEIPMADGYGFIGAKAYKDSKLCLMMMANFLHYKYNKLTGVTFCSMYPGCIAESPLFREKREWFRTYFPIFMKFITGGFVGEHEAGQRLFQVAHDPRCSKSGVYWSWNGGPRE
	Fragilariopsis_cylindrus_CCMP1102_JGI188173	LVVVTGTSSGLGRKTALALLNSGEYHVIGAVRDIDKMETVAEIDGFDLQHFTPMKCELNSFDSVKTFCDNINDFRKPLDRLICNAGVYQPSLEYAKWSVDNHEQTMQINFLSHFLMISKLLPSMMEAADARVIMVGSVTGNDNTVGGGGVYPIADLHELDGFDIEMADGYGFIGAKAYKDSKLCLMMMANYLHYKYHKLTGITFTSMYPGCIAESPLFREKRPWFRTYFPIFMKFITGGFVGEAEAGQRLFQVAHDPRCSKSGVYWSWNGGPRE
	Fragilariopsis_cylindrus_CCMP1102_JGI264996	LVVVTGTSSGLGRKTALALLNSGEYHVIGAVRDIDKMETVAEIDGFDLQHFTPMKCELNSFESVKTFCDNINDFRKPLDRLICNAGVYQPSLEYAKWSVDNHEQTMQINFLSHFLMISKLLPSMMEAADARVIMVGSVTGNDNTVGGGGVYPIADLHELDGFDIEMADGYGFIGAKAYKDSKLCLMMMANYLHYKYHKLTGITFTSMYPGCIAESPLFREKRPWFRTYFPIFMKFITGGFVGEAEAGQRLFQVAHDPRCSKSGVYWSWNGGPRE
	Karenia_brevis_Wilson_CAMPEP0114927116	LAVITGTSSGLGRATARALIRXGQYHVVGAVRDIEKMEVVAELENFPADSFTPMHIELNAFDSVRNFAKELQNFTTPIDRLICNAGVYQPSLPYAKWSEDGHEQTMQINYLSHFLLISLLMPDVQRAPEGRIITVGSVTGNDNTVGGGGVYPIADLKQLEGLKIAMFDGFSFIGAKAYKDSKLCLMMLANQLHDRYHQQTGISFSSIYPGCIAESPLFREKRKWFRKFFPIFMKYITGGFVSEEEAGMRLMQVAHDPRCKKSGVYWSWNGGPRE
	Karenia_brevis_SP1_CAMPEP0117150486	LAVITGTSSGLGRATARALIRTGQYHVVGAVRDIEKMEVVAELENFPADSFTPMHIELNAFDSVRNFAKELQNFTTPIDRLICNAGVYQPSLPYAKWSEDGHEQTMQINYLSHFLLISLLMPDVQRAPEGRIITVGSVTGNDNTVGGGGVYPIADLKQLEGLKIAMFDGFSFIGAKAYKDSKLCLMMLANQLHDRYHQQTGISFSSIYPGCIAESPLFREKRKWFRKFFPIFMKYITGGFVSEEEAGMRLMQVAHDPRCKKSGVYWSWNGGPRE
	Ochromonas_sp_CCMP1393_CAMPEP0174957604	LCVITGTSSGLGRQTAKHLIRNGGWHVICAVRDTEKMELIAEEEGFDPKLFSIMECDLNSFKSVRDFVSELQDFKKPLDRLVCNAAVYQPTLDHAKWSEDGIEQQTQINFLSHFLLGSLLIEDLRKAPKARMITVGSVTGNDNTVGGGGVYPIADLRDLDGLRISMMDGYNFNGAKGYKDSKLAIMMMTNMLHDKYHRGTGIAFSSIYPGCIAESPLFREKRPWFRKYFPVFMKYITGGFVGEEEAGQRLYQVIVDPRCTRSGVYWSWNGGPRE
	Chrysoreinhardia_sp_CCMP3193_CAMPEP0118894084	LVVLTGTSSGLGRKTAKALLRTGKYHVVGAVRDLDKMAVIAELDDFG-DAFTAMKCELNSFSSVRDFCDNLREWKKAISRLICNAAVYQPSLPFAKFSEDGHEQQVQINYLSHFLMISLLLDEVARAEDPRVILVGSVTGNDNTVGGGGVYPIADLKDLDGLKISMIDGYNFDGAKGYKDSKLALMMTSNTLHDKYHKQTGIAFSSIYPGCIAESPLFREKRPWFRKYFPIFMKYITGGFVGEEEAGMRLFQVAHDPRCSKSGVYWSWNGGPRE
	Calcidiscus_leptoporus_RCC1130_CAMPEP0119401546	LVVITGASSGLGRKTAKALLQTGKYHVVGAVRDMDKMEAVAEIDDFDMDAFTPMHVELTSFASVHKFCQELQEWKKALDRLICNAAVYQPSLPFPKWTEDDHEQQMQINFLSQFLMISKLLPDLTASDEARVILVGSVTGNDNTVGGGGVYPIADLKDLAGLRIAMFDGYEFDGAKAYKDSKLCLMMMSNLLHNKYHRQTGIAFSSIYPGCIAESPLFREKRAWFRKYFPVFMKFITGGFVSETEAGQRLMQVAHDPRCSKSGVY--WYGTAAR
	Prymnesium_parvum_Texoma1_CAMPEP0195577028	LVVITGTSSGLGRKTARALLRTGKYHVVGAVRDLDKMEAVAEIDEFNMDDFTPMHVELNSFASVRKFCEELDEFKRPINRLLCNAAVYQPSLPYAKWSMDGHEQQMQINYLSHFLMISLLLPELTRADDARVILVGSVTGNDNTVGGGGVYPIADLKQLDGLKISMFDGYNFDGAKAYKDSKLCLMMTSNMLHERYHKQTGIAFSSIYPGCIAESPLFREKRPWFRKYFPIFMKYITGGFVSEEEAGMRLFQVAHDPRCSKSGVYWSWNGGPRE
	Chrysoculter_rhomboideus_RCC1486_CAMPEP0119419746	LCVVTGTSSGLGRATTRALLRTGQYHVVGAVRDLDKMEAVAEIEGFDPSCFTPMHVELNSFDSVRKFCDELNEFKRPIDRLICNAGIYQPSLPYPKWSVDGHEQQMQVNYLSHFLMTSLLLDEIARAPEPRVIMVGSVTGNDNTVGGGGVYPIADLKDLEGFKISMADGYNFIGAKAYKDSKLSLMMLSNCLHDRYHRQTNIAFSAIYPGCIAESPLFREKREWFRKLFPAFMKYITGGFVSEQEAGTRLFQVAHDPRCSKSGVYWSWNGGPRE
	Chrysochromulina_rotalis_UIO044_CAMPEP0115846870	LVVVTGTSSGLGRKTARALLHTGKYHVIGAVRDLDKMEVIAEVDEFDPENFTPMECELNSYQSVRTFCDEVFKFKKPLDRLICNAAVYQPSLPYAKWSVDGHEQQMQINYLSHFLMTSLFIDDLSKAPDPRVIMVGSVTGNDNTVGGGGVYPIADLKRLEGLKISMFDGYNFDGAKAYKDSKLCLMMTSNLLHDMYHKQTGIAFSSIYPGCIAESPLFREKRAWFRKYFPIFMKYITGGFVGEEEAGMRLFQVAHDPRCSKSGVYWSWNGGPRE
	Pelagomonas_calceolata_RCC969_CAMPEP0119234810	LVVVTGTSSGLGRKTARALVRTGKYHVVGAVRDVDKMAVVAEIEDFDTDRFTAMECELNSFESVRDFCKNLDEWRKPIDRLICNAGVYQPSLPYAKWSADGHEQTMQINYLSHFLMISLLMPDMVRARDPRVILVGSVTGNDNTVGGGGVYPIADLKELEGLKISMFDGYNFDGAKAYKDSKLCLMMTSNLLHDKYHKQTGISFSSIYPGCIAESPLFREKRPWFRKYFPVFMKYITGGFVGEEEAGLRLFQVAHDPRCAKSGVYWSWNGGPRE
	Unidentified_pelagophyte_RCC1024_CAMPEP0119262048	LAVVTGTSSGLGRKTARALLRTGRYHVVGAVRDLDKMDVVAEIEDFDPDSFTAMECELNSFVSVRAFCEALDKWRKPVDRLICNAGVYQPSLPYAKWSADGIEQTMQINYLSHFLMVSLLMPDMVRAPDPRVVLVGSVTGNDNTVGGGGVYPIADLKDLEGLKISMFDGYNFDGAKAYKDSKLCLMMLSNLLHDRYHRQTGIAFSAIYPGCIAESPLFREKRPWFRKYFPVFMKYITGGFVGEEEAGMRLFQVAHDPRCSKSGVYWSWNGGPRE
	Pavlova_lutheri_RCC1537_CAMPEP0205975430	LVVITGTSSGLGRKTARALLRTGKYHVVGAVRDLEKMETIAEIDEFDPASFTPMHLELNSFESVRAFCDQLYDFKKHVDRLICNAAVYQPSLPYAKWSVDGHEQQMQINYLSHFLMISKLMPDLAKAPDPRVILVGSVTGNDNTVGGGGVYPIADLKELEGLKVSMFDGYNFIGAKAYKDSKLCLMMLSNTLHDKYHKQTGIAFSSIYPGCIAESPLFREKRPWFRKYFPIFMKYITGGFVGEEEAGMRLFQVAHDPRCSKSGVYWSWNGGPRE
	Fibrocapsa_japonica_CCMP1661_CAMPEP0113933990	LVVLTGTSSGLGRKAAAALLRTGDYHVVGAVRDLDKMEAVAEIDGFPADRFTPMQCELNSFASVRKFCNELKEWKKNIDRLICNAGVYQPSLPYAKWSADGHEQTMQINYLSHFLMISELMEDLTEANDARVIVVGSVTGNDNTVGGGGVYPIADLKDLEGFKISMADGYSFVGAKAYKDSKLCLMQLANVLHAKYHKLTGVSFSSIYPGCLAESPLFREKRPWFRKYFPIFMKYITGGFVGEEEAGQRLFQAAHDPRCAKSGVYWGWNGGPRE
	Corethron_hystrix_CAMPEP0113301228	LVVITGTSSGLGRKTARALVRTNKYHVIGAVRDIDKMEAVAELDDFNMENFTPMECELNDFESVRSFVNSLNEFKKPIDRLVCNAGVYQPSLPYAKWSKDGHEQTMQINYLSHFLMISLLMEDMTRAPDPRIITVGSVTGNDNTVGGGGVYPIADLKNLDGFEVAMADGYGFIGAKAYKDSKLCLMMIMQILHLKYHKLSGISFCSIYPGCIAESPLFREKRTWFRRFFPVFMKFITGGFVAEEEAGQRLYQVIHDPRCSKSGVYWSWNGGPRE
	Geminigera_cryophila_CCMP2564_CAMPEP0179455852	LAVVTGTSSGLGRATARALLRTGEYHVIGAVRDLDKMELIAELDDFDMSSFTAMECDLNDFSCVRSFCDEVVKFAKPLDRLVCNAAVYQPSLDYPKFSKDNIEQQMQTNFLSHFMMISLLMPVMTGTSEPRITMVGSVTGNDNTVGGGGVYPIADLKELEGLKISMMDGYSFNGAKGYKDSKLALMMLSNMLHDKYHRQTGIAFSSIYPGCIAESPLFREKRPWFRKYFPVFMKFITGGYVGEEEAGQRLFQVMHDPRCTKSGVYWSWNGGPRE
	Geminigera_sp_Caron_Lab_isolate_CAMPEP0173087172	LAVVTGTSSGLGRATARALLRTGEYHVIGAVRDLDKMELIAELDDFDMSSFTAMECDLNDFSCVRSFCDEVVKFAKPLDRLVCNAAVYQPSLDYPKFSKDNIEQQMQTNFLSHFMMISLLMPVMTGTSEPRITMVGSVTGNDNTVGGGGVYPIADLKELEGLKISMMDGYSFNGAKGYKDSKLALMMLSNMLHDKYHRQTGIAFSSIYPGCIAESPLFREKRPWFRKYFPVFMKFITGGYVGEEEAGQRLFQVMHDPRCTKSGVYWSWNGGPRE
	Pelagococcus_subviridis_CCMP1429_CAMPEP0195706462	LVVVTGTSSGLGRKTARALLRTGKYHVVGAVRDLDKMEVVADIEDFDPELFTPMECELNSFESVRTFHANLDEWRKPVDRLICNAGVYQPSLPYAKWSADGHEQTMQINYLSHFLLASLVMPDMVRAADPRVVLVGSVTGNDNTVGGGGVYPIADLKDLEGLKVSMFDGYNFDGAKAYKDSKLCLMMLSNMLHDKYHKQTGISFSSIYPGCIAESPLFREKRPWFRKYFPVFMKYITGGFVGEEEAGLRLFQVAHDPRCAKSGVYWSWNGGPRE
	Heterosigma_akashiwo_NB_CAMPEP0116788618	LVILTGSSSGLGRKTARALLQTGQYHVIGAVRDIDKMDAVAEVDEFPLDRFTTMECDLNSFDSVRKFCKQVEEFAKPIDRVLCNAGIYQPTLPYAKWSADGHEQTMQTNYLSHFLMISLLMDKMFDASDPRITMVGSITGNDNTVGGGGVYPIADLKKLEGFQVAMADGYGFDGAKAYKDSKLCLMMLANTLHAKYHKKTGVAFSSIYPGCIAESPLFREKRAWFRQYFPIFMKYITGGYVGEEEAGQRLMQVAHDPRCSKSGVYWSWNGGPRE
	Heterosigma_akashiwo_CCMP3107_CAMPEP0116656884	LVILTGSSSGLGRKTARALLQTGQYHVIGAVRDIDKMDAVAEVDEFPLDRFTTMECDLNSFDSVRKFCKQVEEFAKPIDRVLCNAGIYQPTLPYAKWSADGHEQTMQTNYLSHFLMISLLMDKMFDASDPRITMVGSITGNDNTVGGGGVYPIADLKKLEGFQVAMADGYGFDGAKAYKDSKLCLMMLANTLHAKYHKKTGVAFSSIYPGCIAESPLFREKRAWFRQYFPIFMKYITGGYVGEEEAGQRLMQVAHDPRCSKSGVYWSWNGGPRE
	Skeletonema_marinoi_SM1012Hels07_CAMPEP0115905912	LVVITGCSSGLGRQTVKNLLATNKYHVVGAVRDVEKMEAVAEIEEFDMDNFQIMECELNSFESVEKFCNELEEYQKPIDRLLCNAGVYQPSLPYAKWSVDGHEQTMQINFLSHFLMVSKLIDRMRDAPDPRVVMVGSVTGNDNTVGGGGVYPIADLKNLDGFKVAMADGYGFIGAKAYKDSKLSLMMMSNFLHAKYNKNTGIAFSSIYPGCIAETPLFREKRAWFRKYFPIFMKYITGGYVGVEEAGQRLFQVAHDPRCSKSGVYWSWNGGPRE
	Skeletonema_marinoi_SM1012Den03_CAMPEP0115950912	LVVITGCSSGLGRQTVKNLLATNKYHVVGAVRDVEKMEAVAEIEEFDMDNFQIMECELNSFESVEKFCNELEEYQKPIDRLLCNAGVYQPSLPYAKWSVDGHEQTMQINFLSHFLMVSKLIDRMRDAPDPRVVMVGSVTGNDNTVGGGGVYPIADLKNLDGFKVAMADGYGFIGAKAYKDSKLSLMMMSNFLHAKYNKNTGIAFSSIYPGCIAETPLFREKRAWFRKYFPIFMKYITGGYVGVEEAGQRLFQVAHDPRCSKSGVYWSWNGGPRE
	Skeletonema_costatum_RA08051305_CAMPEP0113408532	LVVITGCSSGLGRQTVKNLLATNKYHVVGAVRDVEKMEAVAEIEEFDMDNFQIMECELNSFESVEKFCNELEEYQKPIDRLLCNAGVYQPSLPYAKWSVDGHEQTMQINFLSHFLMVSKLIDRMRDAPDPRVVMVGSVTGNDNTVGGGGVYPIADLKNLDGFKVAMADGYGFIGAKAYKDSKLSLMMMSNFLHAKYNKNTGIAFSSIYPGCIAETPLFREKRAWFRKYFPIFMKYITGGYVGVEEAGQRLFQVAHDPRCSKSGVYWSWNGGPRE
	Bolidomonas_pacifica_CCMP1866_CAMPEP0118644366	LVVITGTSSGMGRRAAKALLRTGEYHVIGAVRDLDKMDVVADLDEFDRSSFTPMHLDLNSFSSVHSFVEELFEFKKPVDRLVCNAGIYQPSLQYAKWSEDGHEQTMQTNFLSHFLLISKLVVDMSESDDPRVITVGSVTGNDNTVGGGGVYPVADLKDLDGLKISMLDGYNFIGAKAYKDSKLVLMMTANMLHDRYHKATGISFSSIYPGCIAESPLFREKRPWFRKYFPVFMKFVTGGFVGEEEAGQRLFQVCHDPRCVKSGVYWSWNGGPRE
	Karlodinium_micrum_CCMP2283_CAMPEP0169102736	LVVVTGTSSGLGRKTARALLRTGKYHVVGAVRDLDKMEVVAELEEFPEDRFTPMHVELNSFASVRKFCKELKEFKAPLDRLICNAGVYQPSLPYAKWSEDDIEQTIQINYLSHFLMISLLLDDLAKAPDSRCVLLGSVTGNDNTVGGGGVYPIADLKELEGLKISMFDGYGFIGAKAYKDSKLCNMMLANALHDRYHKQTGIAFSSVYPGCIAESPLFREKRPWFRKYFPIFMKFITGGFVSEEEAGQRLFQVAHDPRCSKSGVYWSWNGGPRE
	Chaetoceros_cf_neogracile_RCC1993_CAMPEP0119443370	LVVITGTSSGLGRKTAQALLRTGEYHVIGGVRDLDKMEIVAEVDGYDMNNFTPMQVELNSFESVHKFCDDIKDFKKPIDRLVCNAGIYQPTLPYAKWSADGHEQTMQVNYLSHFLMISELLDEMKTAPDPRVVMVGSVTGNDNTVGGGGVYPIADLKTLDGFKIAMADGYGFDGAKAYKDSKLCLMMISNVLHAKYNKLTGVAFSSIYPGCIAESPLFREKREWFRKYFPVFMKYITGGFVSEQEAGQRLFQVCHDPRCSRSGVYWSWNGGPRE
	Scyphosphaera_apsteinii_RCC1455_CAMPEP0119310648	LVVITGTSSGLGRKTARAMLRTGKYHVVGAVRDTDKMEVVAEIEDFDMESFTPMHLELNSFDSVRKFCKELEQFKKPIDRLICNAGIYQPSLPYPKWSMDQHEQTMQVNFLSHFLMVSLLMPDMARAPDPRVIMVGSVTGNDNTVGGGGVYPIADLKDLEGLKVAMFDGYSFIGAKAYKDSKLCLMMTSNILHDKYHRQTGIAFSSIYPGCIAESPLFREKRAWFRKYFPVFMKYITGGFVGEEEAGQRLFQVAHDPRCSKSGVYWSWNGGPRE
	Leptocylindrus_danicus_var_apora_B651_CAMPEP0116064808	LVVITGTSSGLGRKTAAALLRTGQYHVVGAVRDIYKMEAVAEVDEFPEDSFTTMECELNSFESVRKFCNDLKEWKKPIDRLICNAGVYQPSLDYAKWSADGHEQTMQINYLSHFLMISELIEDMTHAADPRIITVGSVTGNDNTVGGGGVYPIADLKTLNGFKIAMADGFGFNGAKAYKDSKLSLMILANTLHAKYHKLTGITFSSIYPGCIAESPLFREKRAWFRKYFPIFMKYITGGFVGEEEAGQRLMQVAHDPRCDKSGVYWSWNGGPRE
	Leptocylindrus_danicus_var_danicus_B650_CAMPEP0116022856	LVVLTGTSSGLGRKTAAALLRTGEYHVVGAVRDLYKMEAVAELDGFPSDRFTAMECELNSFDSVRKFCDNLMDWKKPIDRLICNAGVYQPSLPYAKWSAEGHEQTMQINYLSHFLMISLLIEDMTRAPDPRIITVGSVTGNDNTVGGGGVYPIADLKELEGFKIAMADGFGFIGAKAYKDSKLCLMILANTLHAKYHKITGIDFSSIYPGCIAESPLFREKRDWFRKYFPIFMKYITGGFVGEEEAGQRLFQVAHDPRCNKSGVYWSWNGGPRE
	Astrosyne_radiata_13vi081A_CAMPEP0116827642	LVVITGTSSGLGRRAALALLRTKKYHVIGAVRDVDKMAAVAEFDGFDMDSFTTMHCEMTSFDSVRKFCTELKEFCKPIDRLICNAGVYQPSLPYPKWSQDGHEQTMQINYLSHFLMISELMPNLMTSDDPRVTMVGSVTGNDNTVGGGGVYPIADLHELDGFKIGMADGYSFDGAKAYKDSKLCLMMLSNTLHAKYHKLTGISFSSLYPGCIAESPLFREKRDWFRQYFPIFMKFITGGFVSEEEAGQRLMQVAHDPRCAKSGVYWSWNGGPRE
	Aureococcus_anophagefferens_CCMP1850_CAMPEP0168937666	LVVVTGTSSGLGRKTARALVRTGQYHVVGAVRDLEKMDVVAEIEDFDRSCFTAMEVELNSFASVRKFVADLDGFRKPVDRLICNAGIYQPSLPHAKWSEDGHEQTMQVNYLSHFLLVSLLMEDMARAPDPRIVLVGSVTGNDNTVGGGGVYPIADLKDLDGLKVSMIDGYNFIGAKAYKDSKLCLMMLSNMLHDKYHKQTGIVFSSIYPGCIAESPLFREKRPWFRKYFPVFMKYITGGFVGEEEAGQRLFQVAHDPRCAKSGVYWGWNGGPRE
	Cyclophora_tenuis_ECT3854_CAMPEP0116567338	LVVVTGTSSGLGRKTALALLRTGKYHVIGAVRDVGILNQV-NQFRLS----------------------------KPIDRLICNAGVYQPSLPTAKWTVDGHEQTMQINYLSHFLMISELMPSMFASKDPRVVLVGSVTGNDNTVGGGGVYPIADLHDLDGFKVSMADGYTFNGAKAYKDSKLCLMMLANTLHAKYNKITGVSFSSIYPGCIAESPLFREKRAWFRQYFPIFMKFITGGFVGEEEAGQRLFQVAHDPRCSKSGVYWSWNGGPRE
	Phaeodactylum_tricornutum_CCAP10551_XP_002180992	LAILTGASSGLGRKTAMALLRTGEYHVIGAVRDLDKMEAVAEVDGFDLENFTPMYCELNSFESVRSFCENVEEFRKPIDRLICNAGVYQPSLEHAKWSLDNHEQTMQINFLSHFLMISTMMKSMMESPDPRVIMVGSVTGNDNTVGGGGVYPIADLHELEGLKIEMADGYGFIGAKAYKDSKLCLMMMANFLHTKYNKLTGISFASMYPGCIAESPLFREKRPWFRKYFPIFMKFITGGYVGEHEAGQRLFQVAHDPRCSKSGVYWSWNGGPRE
	Thalassiosira_pseudonana_CCMP1335_XP_002286918	LVVITGCSSGLGRETVKNLLATDKYHVVGAVRDVDKMEAVAELDGFNMDNFKIMELELNSFESVDKFCDNLKDYQKPIDRLICNAGVYQPSLDYAKWSVDGHEQTMQINFLSHFLMISKLMPGMSVAPDPRVIMVGSVTGNDNTVGGGGVYPIADLKNLDGFKIAMADGYGFIGAKAYKDSKLCLMMTSNFLHSKYHRNTGIAFSSIYPGCIAETPLFREKRAWFRKYFPIFMKYITGGYVGVDEAGQRLFQVAHDPRCSKSGVYWSWNGGPRE
	Florenciella_parvula_CCMP2471_CAMPEP0119505726	LAVVTGTSSGLGRKTALALLRTNEYHVVGAVRDLDKMEAVAEIDGFDMENFTPMHCELNSFESVRNFCSELEEFKKPIDRLICNAGVYQPSLPYAKWSVDGHEQTMQINYLSHFLMVSCLMEDMSMAKDPRVILVGSVTGNDNTVGGGGVYPIADLKQLEGLKIAMFDGYGFIGAKAYKDSKLCLMMLSNMLHAKYHKQTGIAFSSIYPGCIAESPLFREKRPWFRKYFPVFMKFITGGFVGEEEAGQRLFQVAHDPRCSKSGVYWSWNGGPRE
	Stauroneis_constricta_CCMP1120_CAMPEP0119546770	LVVITGTSSGLGRKAAQALLRSGEYHVIGAVRDLDKMQAVAEIDGFPMKHFTPMHCELNSFESVRNFCQQVNDFRKPIDRLICNAGVYQPSLEYAKWSKDNHEQTMQINFLSHFLMTSILLEGMLDSTDARVTMVGSVTGNDNTVGGGGVYPIADLHELDGFKIAMADGYGFVGAKAYKDSKLCLMMMSNLLHYKYHKQTGIAFSSLYPGCIAESPLFREKRSWFRQYFPIFMKFITGGFVGEHEAGQRLFQVAHDPRCSKSGVYWSWNGGPRE
	Amphiprora_sp_CCMP467_CAMPEP0168721130	LVVLTGTSSGLGRKTARALLQTGEYHVVGAVRDLDKMEAVAEVDGFDMDSFTPIQCELNSFDSVRNFCQQVEEFRKPIDRLICNAGVYQPTLDYAKWSADNHEQTMQINFLSHFLMVSLLMNSMLDSPDARVIMVGSVTGNDNTVGGGGVYPIADLHELDGFKVAMADGYGFIGAKAYKDSKLCLMMMSNFLHTKYHKLTGISFSSMYPGCIAESPLFREKREWFRTYFPIFMKFITGGFVGEYEAGQRLFQVAHDPRCSKSGVYWSWNGGPRE
	Glenodinium_foliaceum_CCAP11163_CAMPEP0167842374	LVVVTGTSSGLGRKAALALLRSGEYHVVGAVRDIDKMEAVAEIDGFDPENFTPMECELNSFESVRNFCQNLNEFRKPIDRLVCNAGVYQPSLDHAKWSADNHEQTMQINFLSHFLMISELMEGMIDSPDARVIMVGSVTGNDNTVGGGGVYPIADLHDLDGFKISMADGYGFIGAKSYKDSKLCLMMMANFLHTKYHKLTGISFSSMYPGCIAESPLFREKRQWFRTYFPIFMKFITGGFVGEHEAGQRLFQTVHDPRCAKSGVYWSWNGGPRE
	Synedropsis_cf_recta_CCMP1620_CAMPEP0119006338	LVIMTGTSSGLGRKAALALLRTGDYHVIGAVRDLDKMEAVAEVDGFDLENFTPMYCEMNSFESVHQFCKNVDEFRKALDRLVCNAGIYQPSLPYAKWSADGHEQTMQTNFLAHFLMISELMTSMEGSLDPRVTMVGSVTGNDNTVGGGGVYPIADLHDLDGFKIEMADGYGFDGAKAYKDSKLCLMMLSNFLHTKYHKTTGIAFSSIYPGCIAESPLFREKRSWFRKYFPIFMKFITGGFVSEHEAGQRLFQVVHDPRCSKSGVYWSWNGGPRE
	Nitzschia_sp_RCC80_CAMPEP0113510400	LAVITGCSSGLGRKAALALLRSGEYHVVGAVRDIDKMEAVAEIDGFDMDSFTTMECELNSFDSVTQFCQNLDEFRKPIDRLICNAGVYQPSLEYAKWSKDNHEQTMQINFLSHFLMISQLMDSMIDSNDPRVIMVGSVTGNDNTVGGGGVYPIADLHDLDGFEISMADGYGFIGAKAYKDSKLCLMMTANYLHSKYHKLTGISFSSMYPGCIAESPLFREKRAWFRTYFPTFMKFITGGFVGEHEAGQRLFQVAHDPRCSKSGVYWSWNGGPRE
	Odontella_aurita_isolate13025_CAMPEP0113548254	LVVITGASSGLGRKTALALLRTGDYHVIGAVRDLDKMEAVAELDGFDLENFTPMYCEMNSFESVREFCKNVDELRKPLDRLICNAGVYQPSLRLAKWSKDGHEQTMQINFLSHFLIISLLMNGMAKSDDPRVTMVGSVTGNDNTVGGGGVYPIADLHDLDGFKVEMADGYGFIGAKAYKDSKLCLMILGNFLHAKYHESTGIAFSTMYPGCIAESPLFREKRTWFRKFFPLFMKFITGGFVGEHEAGQRLFQVMHDPRCKKSGVYWSWNGGPRE
	Cylindrotheca_closterium_KMMCCB181_CAMPEP0113636424	LVVLTGTSSGLGKKAALALLRDGNYHVIGAVRDLDKMQAVAEIDRFPMDRFTPMYCEMNSFESVREFCDNVEKFRHPIDRVVCNTGIYQPSLRHAKWSMDGHEQTMQTNFLSHFLMISKLMPSMAKSEDPRITMVGSVTGNDNTVGGGGVYPIADLHELEGFEIAMADGYGFIGAKAYKDSKLCLMILANFLHAKYHKSTGIAFSSMYPGCIAESPLFREKRAWFRAYFPIFMKFITGGFVGEHEAGQRLYQVVHDPRCGKSGVYWSWNGGPRE
	Asterionellopsis_glacialis_CCMP1581_KJ408439	-------------------------------------------------------------------------------------------------------------------------------------MVGSVTGNDNTVGGGGVYPIADLHDLDGFKIEMADGYGFIGAKAYKDSKLCLMMLANFLHSKYHKSTGIAFSSMYPGCIAESPLFREKRAWFRKYFPVFMRFITGGFVGEQEAGQRLYQVMHDPRCKKSGVYWPWN-----
	Marchantia_palacea_O80333	TCIITGASSGLGLATAKALADTGEWHVIMACRDFLKAERAARSVGIPKDSYTVIHCDLASFDSVRAFVDNFRRTERQLDVLVCNAAVYFPTDKEPKFSAEGFELSVGTNHMGHFLLARLLMEDLQKAKDKRMIIVGSITGNSNTVAGN-VPPKANLGHLRGLASSMIDGGEFDGAKAYKDSKVCNMFTMQEFHRRYHAETGITFSSLYPGCIAETGLFRNHVTLFRTLFPPFQKYITKGYVSEEEAGKRMAQVVSDPKLSKSGVYWSWNKDSG-
	Hordeum_vulgare_PORA_P13653	NAIITGASSGLGLATAKALAESGKWHVIMACRDYLKTARAARAAGMPKGSYTIVHLDLASLDSVRQFVKNVRQLDMPIDVVVCNAAVYQPTAKEPSFTADGFEMSVGVNHLGHFLLARELLEDLSDYPSKRLIIVGSITGNTNTLAGN-VPPKANLGDLRGLAAAMIDGAEFDGAKAYKDSKVCNMLTMQEFHRRYHEETGVTFASLYPGCIATTGLFREHIPLFRLLFPPFQKYITKGYVSEEEAGKRLAQVVSEPSLTKSGVYWSWNKNS--
	Hordeum_vulgare_PORB_Q42850	NAIITGASSGLGLATAKALAESGKWHVIMACRDYLKTARAARAAGMPKGSYTIVHLDLASLDSVRQFVKNVRQLDMPIDVVVCNAAVYQPTAKEPSFTADGFEMSVGVNHLGHFLLARELLEDLSDYPSKRLIIVGSITGNTNTLAGN-VPPKANLGDLRGLAAAMIDGAEFDGAKAYRDSKVCNMLTMQEFHRRYHEETGVTFASLYPGCIATTGLFREHIPLFRLLFPPFQKYITKGYVSEEEAGKRLAQVVSEPSLTKSGVYWSWNKNS--
	Arabidopsis_thaliana_PORC_NP_171860	TAVITGASSGLGLATAKALADTGKWHVIMACRNFLKAEKAARSVGMSKEDYTVMHLDLASLESVKQFVENFRRTEQPLDVLVCNAAVYQPTAKEPSFTAEGFEISVGTNHLGHFLLSRLLLDDLSDYPSKRMIIVGSITGNTNTLAGN-VPPKANLGDLRGLASSMIDGGEFDGAKAYKDSKVCNMLTMQELHRRYHEETGVTFASLYPGCIATTGLFREHIPLFRLLFPPFQKYITKGYVSEEEAGKRLAQVVSDPSLGKSGVYWSWNNNS--
	Cucumus_sativus_Q41249	SVVITGASSGLGLATAKALAETGKWHVIMACRDFLKAERAAKSAGITKENYTVMHLDLASLDSVRQFVDNFRQSGRPLDVLVCNAAVYLPTAKEPTFTAEGFELSVGTNHLGHFLLSRLLLEDLSSYPSKRLIIVGSITGNTNTLAGN-VPPKANLGDLRGLASSMIDGGEFDGAKAYKDSKVCNMLTMQEFHKRYHEETGITFASLYPGCIATTGLFREHIPLFRILFPPFQKFITQGYVSEDEAGKRLAQVVSEPSLTKSGVYWSWNKNS--
	Arabidopsis_thaliana_PORA_NP_200230	NVVVTGASSGLGLATAKALAETGKWHVIMACRDFLKAERAAQSAGMPKDSYTVMHLDLASLDSVRQFVDNFRRAEMPLDVLVCNAAVYQPTANQPTFTAEGFELSVGINHLGHFLLSRLLIDDLSDYPSKRLIIVGSITGNTNTLAGN-VPPKANLGDLRGLASAMIDGGDFVGAKAYKDSKVCNMLTMQEFHRRFHEDTGITFASLYPGCIATTGLFREHIPLFRTLFPPFQKYITKGYVSESEAGKRLAQVVADPSLTKSGVYWSWNKTS--
	Arabidopsis_thaliana_PORB_NP_194474	NVVVTGASSGLGLATAKALAETGKWNVIMACRDFLKAERAAKSVGMPKDSYTVMHLDLASLDSVRQFVDNFRRTETPLDVLVCNAAVYFPTAKEPTYSAEGFELSVATNHLGHFLLARLLLDDLSDYPSKRLIIVGSITGNTNTLAGN-VPPKANLGDLRGLASAMIDGGDFDGAKAYKDSKVCNMLTMQEFHRRFHEETGVTFASLYPGCIASTGLFREHIPLFRALFPPFQKYITKGYVSETESGKRLAQVVSDPSLTKSGVYWSWNNAS--
	Bigelowiella_natans_CCMP623_CAMPEP0169543426	TAVITGASSGLGLNTARSLIESGKWHVVMAVRDPEKARREAERMGFPKDRYSIEEVELSSFESVRRMAKKLKRG-RQIDTLICNAALYLPAHQNPEYTVDGYETSFQVNHLSHFLLLNLLLPTIKKSRDPRVIVVGSITGNTNTVGGGAVWPWADLGKLNGLAPEMVNGGAWNGAKAYKDSKLANMMTIFEADRRLHKDSGVTFSTMYPGCIAETGLFRDKKPWFRKLFPLFMRYVTGGYVSEWEAGDRLAEVASSDRCKESGVYWGWNGAAKT
	Bigelowiella_natans_CCMP1259_CAMPEP0169594606	TAVITGASSGLGLNTARSLIESGKWHVVMAVRDPEKARREAERMGFPKDRYSIEEVELSSFESVRRMAKKLKRG-RQIDTLICNAALYLPAHQNPEYTVDGYETSFQVNHLSHFLLLNLLLPTIKKSRDPRVIVVGSITGNTNTVGGGAVWPWADLGKLNGLAPEMVNGGAWNGAKAYKDSKLANMMTIFEADRRLHKDSGVTFSTMYPGCIAETGLFRDKKPWFRKLFPLFMRYVTGGYVSEWEAGDRLAEVASSDRCKESGVYWGWNGAAKT
	Bigelowiella_natans_CCMP2755_CAMPEP0114195208	TAVITGASSGLGLNTARSLIESGKWHVVMAVRDPEKARREAERMGFPKDRYSIEEVELSSFESVRRMAKKLKRG-RQIDTLICNAALYLPAHQNPEYTVDGYETSLQVNHLSHFLLLNLLLPTIKKSRDPRVIVVGSITGNTNTVGGGAVWPWADLGKLNGLAPEMINGGAWNGAKAYKDSKLANMMTIFEADRRLHKDSGVTFSTMYPGCIAETGLFRDKKPWFRKLFPLFMRYVTGGYVSEWEAGDRLAEVASSDRCKESGVYWGWNGAAKT
	Lotharella_globosa_LEX01_CAMPEP0114060454	TAVITGASSGLGLNTAKALIDSGKWHVVMAVRNPEKAKLAATQMGFPKDRYSIMPLELESFESVRSFSKKLKAT-RNVDTLICNAALYLPAHQNPRYTNDGYEVSQQVNHLSHFLLVNELLPHVKRSKDPRIIIVGSITGNTNTVGGGAVWPWADLGKLNGLAPAMMNGGTWNGAKAYKDSKLANMMTILEADRRFHDKTGVTFSTMYPGCIAETGLFRDKKPWFRKLFPLFMRYVTGGYVSESEAGERLAEVAMSDRCKKSGVYWGWNGAAKT
	Lotharella_globosa_CCCM811_CAMPEP0167772432	TAVITGASSGLGLNTAKALIDSGKWHVVMAVRNPEKAKLAATQMGFPKDRYSIMPLELESFESVRSFSKKLKAT-RNVDTLICNAALYLPAHQNPRYTNDGYEVSQQVNHLSHFLLVNELLPHVKRSKDPRIIIVGSITGNTNTVGGGAVWPWADLGKLNGLAPAMMNGGTWNGAKAYKDSKLANMMTILEADRRFHDKTGVTFSTMYPGCIAETGLFRDKKPWFRKLFPLFMRYVTGGYVSESEAGERLAEVAMSDRCKKSGVYWGWNGAAKT
	Lotharella_globosa_LEX01_CAMPEP0114063672	TTVITGASSGLGLQATRSLIEGGKHHVIMGVRDVEKAERVAEEFGFPKDAYTIEQVELSDFDSVKRFARKLQSG-RQVDQLVCNAALYLPAQEQPLFTKNGLETSLQVNHLSHFLLVNLMMPTIQKSKDPRIVIVGSITGNTNTVGGGAVWPWADLGKLNGMAQAMIDGGNWNGAKAYKDTKLANMMTMLEAHRRFHDKTGITFSSLYPGCIAETGLFRDKKPWFRKLFPLFMKYVTGGYVSEPEAGDRLAQVVSDPLCKKSGVYWGWNGGAKT
	Lotharella_globosa_CCCM811_CAMPEP0167812676	TTVITGASSGLGLQATRSLIEGGKHHVIMGVRDVEKAERVAEEFGFPKDAYTIEQVELSDFDSVKRFARKLQSG-RQVDQLVCNAALYLPAQEQPLFTKNGLETSLQVNHLSHFLLVNLMMPTIQKSKDPRIVIVGSITGNTNTVGGGAVWPWADLGKLNGMAQAMIDGGNWNGAKAYKDTKLANMMTMLEAHRRFHDKTGITFSSLYPGCIAETGLFRDKKPWFRKLFPLFMKYVTGGYVSEPEAGDRLAQVVSDPLCKKSGVYWGWNGGAKT
	Amorphochlora_amoebiformis_CCMP2058_CAMPEP0118603732	TTIITGASSGLGLQATRSLIEKG-YHVIMAVRDPEKAKNVAEALEFPKDQYSIEYLELEDFSNVKKFARKMASY-RQIDSLVCNAALYLPASPSPQYTDEGYERSNQVNHLSHFLLVNLMIPTVQKSRDPRIVIVGSITGNTNTVGGGAVWPWADLGKLNGLAVPMMDGGNFNGAKAYKDSKLANMMTVLEAHRRYHDSTGITFSSLYPGCIAETALFRDKKPWFRKLFPLFMRYVTGGYVSEPEAGDRLAQVVSDDLCKKSGVYWGWNGGAKT
	Chlorarachnion_reptans_CCCM449_CAMPEP0114522438	TAVITGASSGLGLQATRSLIEKG-YFVIMGVRDVEKAQMVAEEFEFPEGSYSIEEVELEDFDSVRRFARRLQSG-RQVDALVCNAALYLPASPEAQYTKEGYERSAQVNHLSHFLLTNLMMPFIQKSKDPRIVIVGSITGNTNTVGGGAVWPWADLGKLNGLAVPMIDGGNFNGAKAYKDSKLANMMTVLEAHRRYHDSTGITFSSLYPGCIAESALFRDKKPWFRKLFPLFMKYVTGGYVSEPEAGDRLAQVVSDPLCKKSGVYWGWNGGAKT
	Gymnochlora_sp_CCMP2014_CAMPEP0167754710	TVIITGASSGLGLWSTKSLIEKG-YKVIMAVRNPEKAEAVAEEFEFPKGSYAIEELELSSFDSVKNFARRMSS--KPIDSLVCNAALYLPASPEASYTEEGFETSAQVNHLSHFLLVNLMIPTIQRSKDPRIVIVGSITGNTNTVGGGAVWPWADLGKLNGLAIPMMDGGNFNGAKAYKDSKLANMMTVLEAHRRFHGSTGITFSSLYPGCIAETALFRDKKPWFRKLFPLFMRYVTGGYVSEPEAGERLAQVVSDDLTKKSGVYWGWNGGAKT
	Bigelowiella_natans_CCMP623_CAMPEP0169548746	TVIITGASSGLGLSATRELLDSGDWHVIMAVRDPEKAEAVAEAFEFPEDSYTIEELELESFESVRRFAKRMQNG-RQPDVLVCNAALYLPASPEAQYTDEGYERSMQVNHLSHFLLLNLMMPIIQKAKDPRIIHVGSITGNTNTVGGGAVWPWADLGKVNGLAIPMMDGGNFNGAKAYKDSKLANMMTILEAHRRYNDKTGITFNTLYPGCIAETALFRDKKPWFRKLFPLFMKYVTGGYVSEPEAGERLAQVVSDPMCKKSGVYWGWNGGAKT
	Bigelowiella_natans_CCMP1259_CAMPEP0169593198	TVIITGASSGLGLSATRELLDSGDWHVIMAVRDPEKAEAVAEAFEFPEDSYTIEELELESFESVRRFAKRMQNG-RQPDVLVCNAALYLPASPEAQYTDEGYERSMQVNHLSHFLLLNLMMPIIQKAKDPRIIHVGSITGNTNTVGGGAVWPWADLGKVNGLAIPMMDGGNFNGAKAYKDSKLANMMTILEAHRRYNDKTGITFNTLYPGCIAETALFRDKKPWFRKLFPLFMKYVTGGYVSEPEAGERLAQVVSDPMCKKSGVYWGWNGGAKT
	Bigelowiella_natans_CCMP2755_CAMPEP0114183688	TVIITGASSGLGLSATRELLDSGDWHVIMAVRDPEKAEAVAKAFEFPEDSYTIEELELESFESVRRFAKRMQNG-RQPDVLVCNAALYLPASPEAQYTDEGYERSMQVNHLSHFLLLNLMMPIIQKAKDPRIIHVGSITGNTNTVGGGAVWPWADLGKVNGLAIPMMDGGNFNGAKAYKDSKLANMMTILEAHRRYNDKTGITFNTLYPGCIAETALFRDKKPWFRKLFPLFMKYVTGGYVSEPEAGERLAQVVSDPMCKKSGVYWGWNGGAKT
	Picocystis_salinarum_CCMP1897_CAMPEP0113925988	VCVVTGASSGLGLQTAKQLAKSGDWFVVMANRDFLKSELAAKKEGIPKDSYRIMHCDLSSLDSVRQFVENFKNAELPLDCVIANAAVYLPTAKEPTFTADGFELSVGTNHLGHFLLCNLLLEDLKKSKNPKMIIVGSVTGNTNTLAGK-IPPQADLGNLAGLVSTMIDGKDFDGAKAYKDSKVCNMLTMREMHRRFHDQTGVTFASLYPGCIATTGLFRNHIKPFQVLFPPFQKYLTGGYVSEEEAGRRLAGVVTDPAYSTSGAYWSWSKNSG-
	Picochlorum_oklahomensis_CCMP2329_CAMPEP0118805738	TVVITGASSGLGLNAAKALAASKDWHVVMACRDFAKAQRAAKDMGLPEGSYTVMHLDLASLDSVRQFAKAFQASGRRLDCLVCNAAVYLPTAKEPTFTPDGFELSVGTNHLGHFLLANLLLKDLEGAPEPRMIIVGSITGNTNTMAGN-VPPKADLGDLSGLAASMIDGKEFDGAKAYKDSKVCNMLTMREFNKRYGNG-RVTFSSLYPGCIADTGLFRSHFQLFKTLFPLFQKYVTKGYVSQEEAGKRLAQVVTDPQLSKSGVYWSWSDKDG-
	Chlamydomonas_sp_CCMP681_CAMPEP0119107438	TVIVTGASSGLGLNAARALAASGDWHVIMACRDYAKAAKQAQNVGMPQGSFTIMHLDLAAMDSVRAFADNFLASGRRLDALVCNAAVYLPTATEPTFTADGFEVSMGTNHLGHFLLVQLLMDKLKEAPNPRCVIVGSITGNTNTLAGN-VPPKADLGDLSGLATSMADGGAFDGAKAYKDSKVCNMLTMRQLHQRYNESTGIKFTSLYPGCIAETGLFRNHVPLFRKLFPVFQKYVTKGYVSEEDAGKRLAQVVSDPKMAKSGVYWSWSNEKG-
	Chlamydomonas_reinhardtii_CC503cw92mt_XP_001689464	TAIITGASSGLGLNAAKALAATGEWHVVMACRDFLKAEQAAKKVGMPAGSYSILHLDLSSLESVRQFVQNFKASGRRLDALVCNAAVYLPTAKEPRFTADGFELSVGTNHLGHFLLTNLLLDDLKNAPNPRCIIVGSITGNTNTLAGN-VPPKANLGDLSGLANPMMDGQEFNGAKAYKDSKVACMMTVRQMHQRFHDATGITFASLYPGCIAETGLFREHVPLFKTLFPPFQKYITKGYVSEEEAGRRLAAVISDPKLNKSGAYWSWSSTTG-
	Volvox_carteri_JGI81013	TAIITGASSGLGLNAAKALAATGEWHVVMACRDFLKAEKAAKAIGMPAGSYSVLHLDLSSLESVRQFVANFKATGRRLDALVCNAAVYLPTAKEPRFTADGFELSVGTNHLGHFLLSNLLLEDLKNAPNPRCIIVGSITGNTNTLAGN-VPPKANLGDLSGLANPMMDGQEFNGAKAYKDSKVACMMTVRQMHQRFHESTGVTFASLYPGCIAETGLFREHYGIFKTLFPPFQKYVTKGYVSEEEAGKRLAQVISDPKLNKSGAYWSWSSSKG-
	Pleurochrysis_carterae_CCMP645_CAMPEP0169941166	MAVVTGASSGLGKSATRSLIESGKWHVVMACRDVQKAKAVAEELGFDKGDYTVMKLELGDLSSVRKFAKDYISSGRPCDCLVCNAAVYLPNQPGPTYTKDGFEESMGVNHLGHFLLANLMLDHIAKSEFKRVVIVGSITGNTNTLGGGFVWPRADLGDLKGLETPMADGKPFNGAKAYKDAKLCNMLTINELHRRYHESTGITFSSLYPGCIAETPLFRQKRDWFKIWFPLFQKYVIGGYVSEEEAGDRLAQVVSSDECSKSGVYWSWNGGAKT
	Phaeomonas_parva_CCMP2877_CAMPEP0118859220	LVVVTGASSGLGKECARNLVERGDSFVIMACRDVKKAQAVADELRFNKNNYHIMELELSSLANVRQFVKNLKSYKKPLDVLVNNAAVYLPTDPTPAFSEDGYEMSVAVNHLGHFLLSNLLIDDMKKSKDPRCIIVGSITGNTNTIGGGFVYPRADLGKLQGLETAMIDGKLFDGAKAYKDAKMCNMMTVTELHERYHKATGITFSSLYPGCIATTELFREKRGWFRVWFPWFQKYVTGGFVSEAEAGDRLAQVAVDEKCKKSDVYWSWNGNAQQ
	Pinguiococcus_pyrenoidosus_CCMP1144_KJ408438	----TGASTGLGRQATRSLVERGDTFVIMACRDVDKAQRVAEELRLNKDNYQIIPLELSSLESTREFVRKLKAYKKPIDTLVCNAAVYRPTDPVPQFTEDGFEMSLQVNHLSHFLLVQLLLDDLKRSKDPRCIVVGSITGNTNTIGGGFVYPQADLGVLKGLETAMIDGKAFNGAKAYKDSKVCNMMTVTELHNRYHDETGINFMSLYPGCIATTSLFREKRLWFRVWFPWFMKFVTGGFVSEEESGDRLAQVVTDERCRKSDVYWPWN-----
	Pinguiococcus_pyrenoidosus_CCMP2078_CAMPEP0197384796	LVVITGASSGLGKEATRSLVERGDTFVIMACRDVDKAQRVAEELRLNKDNYQIIPLELSSLESTREFVRKLKAYKKPIDTLVCNAAVYRPTDPVPQFTEDGFEMSLQVNHLSHFLLVQLLLDDLKRSKDPRCIVVGSITGNTNTIGGGFVYPQADLGVLKGLETAMIDGKAFNGAKAYKDSKVCNMMTVTELHNRYHDETGINFMSLYPGCIATTSLFREKRLWFRVWFPWFMKFVTGGFVSEEESGDRLAQVVTDERCRKSDVYWSWNGNAQQ
	Eutreptiella_gymnastica_CAMPEP0113742728	TVIITGTSSGLGKQTARALCDSGEWYVIMAVRDPAKMRAVAKEMRLPENSYEVMDLELESLRSVRQFVKNVKAMGRQLDALVCNAALYLPNQRSPDFTEDGFERCFQVNHLSHFLMIRLLLDDIAKSAHKRIIVVGSITGNNNTVGGGAVYPLADLGKLQGMKISMIDNKAWNGAKAYKDSKVCNMMTIRELHRRYHKQLGITFSTMYPGCIAETSLFRQKRGWFRTLFPLFMKYVTGGYVSEEEAGDRLAECVDSEATKKSGVYWSWNGGART
	Eutreptiella_gymnastica_CAMPEP0113741178	TCIITGTSSGLGKQTARALCESGEWYVIMAVRDPSKMRAVAAEMRLPKDSYEVMDCELESLRSVRQFVKRFKSLGRQVDSLVCNAALYLPNQRSPSFTEDGFERCFQVNHLAHFLMIRLLLDDIK-SAHKRIIVVGSITGNNNTVGGGVVYPLANLGKMQGLQISMIDGKAWNGAKAYKDSKVCNMMTIRELHRRYHKQLGITFSTMYPGCIAETALFRQKRGWFRTLFPVFMRYVTGGYVSEQEAGDRLAECVDSPSTAKSGVYWSWNGGART
	Pseudopedinella_elastica_CCMP716_CAMPEP0172616022	LCVITGASSGLGLEAARVLAERGDYYIIAAVRDVAKMKREAERMGIPSSSYQALECELADLASVKKFCSDLKAFKKPLDCLVCNAAVYLPTDPKPRYSKDGYEMSMAVNHLGHFKLINEMLPDMNKAKDARVVIVGSITGNSNTVGGGAVYPRADVGQFQGWETPMVDGKPFFGAKAYKDAKVCNMMTVSELHRRYHEDTGITFSSLYPGCIAETPLFREKRPWFQKLFPLFMKYVTGGYVSMPESGERLAQVVSDPVCSKSGIYWSWNGGAKT
	Dictyocha_speculum_CCMP1381_CAMPEP0185766260	LCVVTGASSGLGRETAKALT-EKDYFVICAVRDVEKMKQVAAEIGLPPNKHAILELELSSLASVRKFVFNLKAFKRPLDRLVCNAAVYLPKDPEPSYSEDGYEMSMAVNHLGHFLLCNLLLEDMAKAKDARMIIVGSITGNSNTVGGGLVYPRADVGEFQGWEIPMVDGTPFFGAKAYKDSKVCNMMTVSQLHERYHESTGITFSSIYPGCIAETALFREKRAWFRKGFPLFMKYVTGGYVGQQEAGERLAQVVDDPICSKSGVYWSWNGGAKQ
	Florenciella_parvula_CCMP2471_CAMPEP0119543380	LCVITGASSGLGLSAAREMCEKDDYFVICAVRDVDKMRSEAAAQGMDEKKYAIIECDLASFQSIKDFVFDLKAFKRPLDRLVCNAAVYLPKDPLPKYSEDGYEMSMAVNHLGHFLLCNLLIDDMK-SKDARCIIVGSITGNSNTVGGGLVYPRADVGQFQGWVIEMIDGKGFFGAKAYKDSKVCNMMTVSELHRRYHDKTGITFSSLYPGCIAETALFREKRQWFRKGFPLFMKYVTGGYVSEQEAGERLAQVIDDDLCKKSGVYWSWNGNAKQ
	Tetraselmis_astigmatica_CCMP880_CAMPEP0117675846	TVIVTGASSGLGLATLKSLMESDQWHVVCGVRDVDKMQEICDKEGYPRDAYSIYHLELKSKDSVHAFVKKFRGSRRTLDVLCCNAAVYLPNQPGPTMGDYGYEESLTVNHLSHFLMVNLMIKDLKQAKEPRCIIVGSITGNTNTVGGGAVHPHADLGNLEGLKSVMVDGLDYNGAKAYKDSKLANMMTVLELHRRYHENTGIVFCSMYPGCVAETALFRQKRGWFRSFFPIFMKYVTGGYVSQEEAGNRLAEVITSPKCNKSGVYWSWNGGARS
	Pyramimonas_obovata_CCMP722_CAMPEP0118928842	TVIITGASSGLGLAGAIEAINSGEWHAVLAVRDVAKMKELAEEYEFPKNSYTILELECGSLKSVRSFVKKFRRTGRTLDTLCCNAAIYLPNQPAPTYTEDGFEESVGVNHLSHFLLCNLMIEDLKKSKDPRCIIVGSITGNTNTVGGGAVKPFADLGNLSGLDICMMDGKKYDGAKAYKDSKLANMMTVLQLHERFHESTGICFTSLYPGCIAETALFRQKRKWFRNFFPIFMKYVTGGYVSEDEAGERLFQVISSEEARKSGVYWSWNGGAKT
	Chlorella_variabilis_NC64A_JGI139763	TVVITGASSGLGLNAANSLAQSGDWHVIMACRDFAKAEKAAQKLGMPKGSYTVMHLDLASLESVRQFVQNFKNSGRRLDALVANAAVYLPTAKEPTFTADGFELSVGTNHLGHFLLVNLLLDDLKQAPAPRCIIVGSITGNTNTLAGN-----ADLGDLRGLSSSMINGGEFDGAKAYKDSKVCNMLTMRQLHQRYHESTGITFASLYPGCIAETGLFRNHIGLFRTLFPPFQKFITKGYVSEAEAGRRLAQ----------------------
	Pyramimonas_parkeae_CCMP726_CAMPEP0114297606	NVIITGASSGLGLACADSLIAQGTHKVVLAVRDPSKMKAIAEEYEWPKNMYTIMELNLNSLDNVRNFVKKFRKTGMRLDCLCCNAAVYLPNQPGPTFTEDGFEESVGVNHLSHFLLCQLLMPDLQKSQEPRCIIVGSITGNTNTVGGGAVKPFADLGDFSGLEVCMIDGKRYDGAKAYKDSKLANMMTVLALHERFHESTGICFTSMYPGCIAESNLFRQKRQWFRSFFPIFMKYVTGGYVSEEEAGDRLAECINSPATLKSGVYWSWNGGART
	Heterosigma_akashiwo_NB_CAMPEP0116689076	LVVVTGASSGLGRECAKDLI-NRDFFVVCAVRDPEKMKAVAKEYGFKQSNFAILELDLASLESVKKFTYNLKAFKKPLSALVCNAAVYLPTDPKPRFSKEGFEMSMAVNHLGHFLLCQLLLEDMKRTDDQRMIIVGSITGNTNTVGGGLVYPQASLGDMKGLANCMADGKDFFGAKAYKDAKVCNMMTVSQLHRRYHDSTGITFSSMYPGCIAETALFREKREWFRKGFPLFMKYVTGGYVGQEEAGERLSQCVWDERTKKSGVYWSWNGGAKR
	Heterosigma_akashiwo_CCMP3107_CAMPEP0116623340	LVVVTGASSGLGRECAKDLI-NRDFFVVCAVRDPEKMKAVAKEYGFKQSNFAILELDLASLESVKKFTYNLKAFKKPLSALVCNAAVYLPTDPKPRFSKEGFEMSMAVNHLGHFLLCQLLLEDMKRTDDQRMIIVGSITGNTNTVGGGLVYPQASLGDMKGLANCMADGKDFFGAKAYKDAKVCNMMTVSQLHRRYHDSTGITFSSMYPGCIAETALFREKREWFRKGFPLFMKYVTGGYVGQEEAGERLSQCVWDERTKKSGVYWSWNGGAKR
	Tetraselmis_astigmatica_CCMP880_CAMPEP0117670086	TVILTGASSGLGLATLRSLMQNSDWHVICGVRNVDKMQEIIEEEGYPREAVSVYELELKSLDSAKAFVKKVRGSGRTLDVLCCNAAVYLPNQPQPTFGDYGYEESLTVNHLTHFYLVNVLMKDLQKAEAPRCIIVGSITGNTNTVGGGAVKPFADLGDMSGLEDVMIDGKAYNGAKCYKDAKLCNMMTVLELHRRFHDSTGIVFSSMYPGCIAETALFRQKRGWFRKIFPLFMKYVTGGYVSEEEAGDRLAQVISSPECNESGAYWSWNGGARS
	Fragilariopsis_cylindrus_CCMP1102_JGI267731	LVVITGASSGLGLSTTTSLAKTGKYHVIMACRNIEKAKRVAKEVGLPENSFTVMKLELASTQSIRDFVANLKAFKRPLTHLICNAAVYRPTDPEPAWTDDGFEMSMGVNHLGHFLLVNLLMDDMSRAKGARVCIVGSITGNTNTVGGGLVYPQANLGNLEGFEVSMIDGKPFFGAKAYKDSKVCNMMTVSELSRRYAEDTGIVFSSMYPGCIAETALFREKRQWFRKIFPAFMKYVTGGYVSEAEAGDRLAQVIDDPQCDKSGVYWSWNGGAQS
	Pseudonitzschia_delicatissima_B596_CAMPEP0116091910	LVVITGASSGLGLATTIALAKTGKYHIVMACRDIEKAKRVAKEVRLPENSYTVMKLELASLQSVRDFVANLKAFKRPLTHLICNAAVYRPTDPEPAWTDDGFEMSMGVNHLGHFLLVNLLLDDMSRAKGARVCIVGSITGNSNTVGGGLVYPRADLGNLEGFKVAMIDGKPFFGAKAYKDSKVCNMMTVSELNRRYHEDTGIVFSSMYPGCIAETALFREKRQWFRKIFPAFMKYVTGGYVGEEEAGERLAQVIDDPQCNKSGVYWSWNGGAQS
	Pseudonitzschia_arenysensis_B593_CAMPEP0116131432	LVVVTGASSGLGLATTIALAKAGKYHIVMACRDIEKAKRVAKEVKLPDNSYTVMKLELASLQSVRDFVANLKAFKRPLTHLICNAAVYRPTDPEPAWTDDGFEMSMGVNHLGHFLLVNLLLDDMSRAKGARVCIVGSITGNSNTVGGGLVYPRADLGDLEGFKVAMVDGKPFFGAKAYKDSKVCNMMTVSELNRRYHEDTGIVFSSMYPGCIAETALFREKRQWFRKIFPAFMKYVTGGYVGEEEAGERLAQVIDDPQCNKSGVYWSWNGGAQS
	Pseudonitzschia_multiseries_CLN47_JGI248228	LVVVTGASSGLGLATTIALAKTNKYHVIMACRDIEKAKRVAEENGLPKNSYTCMKLELASLQSVRDFVANLKAFKRPLTHLICNAAVYRPTDPEPAWTDDGFEMSMGVNHLGHFLLVHLLMDDMSRAKGARVCIVGSITGNTNTVGGGLVYPRADLGKLEGFEVSMIDGKPFFGAKAYKDSKVCNMMTVSELSRRYHEDTGIVFSSMYPGCIAETALFREKREWFRKIFPAFMKYVTGGYVGEKEAGERLAQVIDDPQCNKSGVYWSWNGGAKT
	Pseudonitzschia_australis_1024910AB_CAMPEP0168166990	LVVVTGASSGLGLATTIALAKMNKYHIVMACRDIQKAKRVAEQAGLPKNSYTCMKLELASLQSVRDFVANLKAFKRPLTHLICNAAVYRPTDPEPAWTDDGFEMSMGVNHLGHFLLVNMLLDDMSRAKGARVCIVGSITGNSNTVGGGLVYPRADLGNLEGFQVAMIDGKPFFGAKAYKDSKVCNMMTVSELNRRYHEDTGIVFSSMYPGCIAETALFREKRDWFRKIFPAFMKYVTGGYVGEEEAGERLAQVIDDPQCNKSGVYWSWNGGAKS
	Corethron_hystrix_CAMPEP0113302768	LVVVTGASSGLGKACTDTLVKTGKYFVIMAVRDVEKAKAVAKELNFPDNSYTAMKLELASLQSVRDFVANLKAFKRPLTHLICNAAVYLPKEPNPTWSDDGFEMSMGVNHLGQFLLANLLLEDMKNANGARCVIVGSITGNTNTVGGGLVYPRADLGKLAGLEIAMADGMNFDGAKAYKDSKVCNMMTISEMHNRYHESSGIVFSSMYPGCIAETALFRQKRQWFRKLFPLFMKYVTGGYVSEKEAGERLAQTIDDPACGKSGVYWSWNGGAKS
	Bolidomonas_pacifica_CCMP1866_CAMPEP0118655930	LVVVTGASSGLGRECARALCNTGNYFVVMAVRDVEKGKAVAKKFKFPENSYTVMKLELASLQSVRDFVKNLKAFKRPLTHLVCNAAVYLPKDPKPSFTDDGYEMSMGVNHLGHFLLANLLLPDMQKARGARCVIVGSITGNTNTVGGGLVYPKADLGKLKGMEIAMMDGKKYDGAKAYKDSKVMNMMTVSELHRRYHKKTGVTFSSMYPGCIAETQLFREKRPWFRKIFPLFMKYVTGGYVGEEEAGERLAQVVDDPICAKSGVYWSWNGGAQT
	Skeletonema_marinoi_SM1012Hels07_CAMPEP0115920738	LTVITGASSGLGLNCAACLAKTGRHFVVMAVRDVEKGKRVAKEFGMPEGSYVVMKLELGSLQSVRDFVSNLKAFKRPVDNLICNAAVYKPTDPEPAWTDDGFEQSMGINHFGHFLLTNLMVDDMAKAKGARMCIVGSITGNTNTVGGGLVYPQADLGKLQGFEISMADGKPFFGAKAYKDSKVCNMMTVSELHRRYHDSTGIAFSSMYPGCIADTPLFREKRPWFRKAFPWFMKYVTGGYVGMEEAGERLAQVVDDPECTKSDVYWSWNGGAQQ
	Skeletonema_costatum_RA08051305_CAMPEP0113379692	LTVITGASSGLGLNCAACLAKTGRHFVVMAVRDVEKGKRVAKEFGMPEGSYVVMKLELGSLQSVRDFVSNLKAFKRPVDNLICNAAVYKPTDPEPAWTDDGFEQSMGINHFGHFLLTNLMVDDMAKAKGARMCIVGSITGNTNTVGGGLVYPQADLGKLQGFEISMADGKPFFGAKAYKDSKVCNMMTVSELHRRYHDSTGIAFSSMYPGCIADTPLFREKRPWFRKAFPWFMKYVTGGYVGMEEAGERLAQVVDDPECTKSDVYWSWNGGAQQ
	Thalassiosira_pseudonana_CCMP1335_XP_002290537	LTVITGASSGLGLNCAATLAKTGRHFVVMACRDVEKGKRVAKEFGMPDDSYVVMKLELGSLQSVRDFVFNLKAFKRPVNNLICNAAVYKPTDPEPAWTDDGFEQSMGINHFGHFLLVNLMVDDLK-AKGARCCIVGSITGNSNTVGL--VYPRADLGNLQGFAIAMADGKPFFGAKAYKDSKVCNMMTVSELHRRYHDSTGIAFSSMYPGCIAETQLFREKRPWFQKAFPWFMKYVTGGYVGMEEAGERLAQVVDDPQCTKSDVYWSWNGGAQQ
	Cylindrotheca_closterium_KMMCCB181_CAMPEP0113624412	LVVITGASSGLGLSTTIALAKSGSYHVIMACRDTEKAKRVAEQNGLPKGSYTVMKLELASLQSVRDFVANLKAFKRPLKNLICNAAVYLPKDPEPSFTDDGFEMSMGVNHLGHFLLVNLLLDDMSKAKGARCCIVGSITGNTNTVGGGLVYPRADLGKLQGFEISMADGKPFFGAKAYKDAKVCNMMTVSELHRRYHEDTGIVFSSMYPGCIAETALFREKRQWFRKIFPLFMKYVTGGYVSEKEAGERLAQVITDPKCNKSDVYWSWNGKANT
	Striatella_unipunctata_CAMPEP0118691528	IVVITGASSGLGLSTAIALAKTNRYYVVMACRDVEKAKKVAXENGISESNHTVMKLELGSLKSVRDFVFSLKAFLKPLNHLICNAAVYRPTDPEPAWTDDGFEMSMGVNHLGHFLLVNLLLDDMSKAKNARCCIVGSITGNTNTVGGGLVYPRADLGNLSGLKISMADSKPFFGAKAYKDSKVCNMMTVSELHARYHDSTGITFSSMYPGCIAETALFREKRQWFRKAFPWFMKYVTGGYVSEVEAGERLAQVIDDPACTKSGVYWSWNGGAQS
	Synedropsis_cf_recta_CCMP1620_CAMPEP0119005626	LVVITGASSGLGANCAASLAKTGDYFVIMAVRDTEKAKRVAKEMNMPDGSYLTMKLELGSLQSVRDFVANLKAFKRPLNHLICNAAVYLPTDPQPAWTDDGFEMSMGVNHFGHFLLVNLLLDDMSAAKDARLCIVGSITGNTNTVGGGLVYPQADLAKLQGFEIAMVDGKPFFGAKAYKDSKVCNMMTVSELHRRYHDSTGIVFSSMYPGCIAETALFREKRTWFRKAFPWFMKYVTGGYVSMGEAGDRLAQVIADPNCQKSNVYWSWNGGAKS
	Chaetoceros_cf_neogracile_RCC1993_CAMPEP0119452214	LCVVTGASSGLGLNAAAVLGKTGRHFVVMACRDVEKGKRAAVEKGMPEGSYTVMKLELASLQSVRDFVANLKAFKRPLNNLICNAAVYRPTDPAPAWTDDGFEMSMGVNHLGHFLLVNLLLKDMKKSKDARVCIVGSITGNTNTVGGGLVYPRADLGDLSGLEIAMADGKPFFGAKAYKDSKVCNMMTVTQLHERYNEKTGITFSSMYPGCIAETALFREKRPWFRKAFPWFMKYVTGGYVGMEEAGERLAQVIDDPQCNKSNVYWSWNGGAQQ
	Nitzschia_sp_RCC80_CAMPEP0113468180	LVVITGASSGLGLATAVSLAKKGNYFVIMACRDVEKAKKVAKERGMPDGSYTVMKLELASLQSVRDFVANLKAFKRPLTHLICNAAVYRPTDPEPAWTDDGFEMSMGVNHLGHFLLVNLLLDDMSRAKGARVCIVGSITGNTNTVGGGLVYPQANLGNLEGFEIAMADGKPFFGAKAYKDSKVCNMMTVSQLDRLYHEDTGIVFSSMYPGCIAETALFREKRQWFRKLFPAFMKYVTGGYVGEEEAGDRLAQVIDDPQCNKSGVYWSWNGGAKT
	Odontella_aurita_isolate13025_CAMPEP0113532480	LVVITGASSGLGLACAETLAKTGNYFVVMACRDTEKAKKVADERGFPKGSYVPMKLELGSIQSVRDFVANLKAFKRPLTHLICNAAVYLPTDPEPAWTDDGFEMSMGVNHLGHFLLVNLLLDDMKKAKGARVCIVGSITGNTNTVGGGLVYPQADLGKLQGFEVAMADGKPFFGAKAYKDAKVCNMMTVSELNRRYHKTTGIVFSSMYPGCIAETALFREKRTWFRKLFPLFMKYVTGGYVGEAEAGERLAQVIDDPQCDKSGVYWSWNGGAQT
	Glenodinium_foliaceum_CCAP11163_CAMPEP0167871202	LVVITGASSGLGLACAKVLAKTGRYFVVMAVRDVEKGKRVAKENGFPENSYTVMKLELASLQSVRDFVANLKAFKRPLTHLICNAAVYKPKDPEPAWTDDGFEMSMGVNHFGHFLLVNLLLDDMK-AKGARVCIVGSITGNTNTVGGGLVYPQADLGKLQGFEVAMADGKPFFGAKAYKDAKVCNMMTVSELHRRYHDDTGIIFSSMYPGCIAETALFREKRTWFRKIFPLFMKYVTGGYVSEEEAGERLAQVIDDPKCNKSGVYWSWNGGAQT
	Amphiprora_sp_CCMP467_CAMPEP0168735950	LVVVTGASSGLGLWCAKALLDTGRYFVVLAVRDVDKMNSVAKEMNFPQGSYTAMKLELGSLQSVRDFVANLKAFKRPLTHLVCNAAVYRPTDPEPAWTDDGFEMSMGVNHLGHFLLVNLLLDDMR-AKGARVCIVGSITGNTNTVGGGLVYPQADLGNLQGLEIEMADGKPFFGAKAYKDSKVCNMMTVSELHRRYHDSTGITFSSMYPGCIAETALFREKRTWFRKAFPWFMKYVTGGYVGMEEAGQRLAQVVDDPNCDKSNVYWSWNGGAQT
	Astrosyne_radiata_13vi081A_CAMPEP0116832798	LVCVTGASSGLGLHAAATLAKTGRYFVVMACRNVEKGKQAARDLNFPEGSYVVLKLELGNLH-VRDFVANLKAFKRPLTHLICNAAVYKPTDPNPAWTDDGFEMTMGVNHFGHFLLVNLLLDDMR-AKGARVCVVGSITGNTNTXGGGLVYPQADLGKLQGFEISMADGKPFFGAKAYKDSKICNMMTVSELHKRYHEKTGIVFSSMYPGCIAETALFREKRPWFRKVFPWFMRXVTGGYVGMEEAGERLAQVVDDPECNKSNVYWSWNGGAQT
	Leptocylindrus_danicus_var_apora_B651_CAMPEP0116072532	LVVITGASSGLGRNCASVLAKTGRYFVVMACRDVEKGKAVAIEEEMPENSYTVMKLELANLQSVRDFVQNLKAFKRPLNHLICNAAVYRPTDPEPMWTDDGFEMSMGVNHLGHFLLANLLIDDMK-AKNARMCIVGSITGNTNTVGGGLVYPQADLGNLSGLEIAMADGKPFFGAKAYKDAKVCNMMTVSQLHERYHESTGIVFSSMYPGCIADTALFREKRTWFRKAFPWFMKYVTGGYVGEKEAGERLAQVIDDPICTKSGVYWSWNGGAKT
	Leptocylindrus_danicus_var_danicus_B650_CAMPEP0116038150	LVVITGASSGLGRKCASVLAKTGRYFVVMAVRDKEKAKQVAQEEGMPDGSYTVMKLELGNLQSVRDFVANLKAFKRPLTHLICNAAVYRPKDPNPAWTDDGFEMSMGVNHLGHFLLVNLLLDDMK-AKGARCCIVGSITGNTNTVGGGLVYPQADLGNLSGLEIAMADGKPFFGAKAYKDAKVCNMMTVSQLHERYHESSGITFSSMYPGCIAETALFREKRPWFRKAFPWFMKYVTGGYVSEQEAGERLAQVIDDPICAKSGVYWSWNGGAKT
	Cyclophora_tenuis_ECT3854_CAMPEP0116564660	LACVTGASSGLGLNCAATLAKTGRYFVIMACRNVEKAKEAAKRMGMPDGSYVVMKLELGSLQSVRDFVANLKAFKRPLNNLICNAAVYKPTDPEPAWTDDGFEMSMGVNHFGHFLLVNLLLDDMSRAKNARVCIVGSITGNTNTVGGGLVYPQADLGNLKGFEIAMADGKPFFGAKAYKDSKVCNMMTVSELHKRYHDSTGIVFSSMYPGCIAETALFREKRPWFRKAFPWFMKYVTGGYVGEREAGERLAQVIDDPLCSKSNVYWSWNGGAQT
	Phaeodactylum_tricornutum_CCAP10551_XP_002179689	LVVITGASSGLGLNCATTLAKTGRYFVVMACRDVEKGKQVAKEKGLPDNSYVVMKLELGNLQSVRDFVSNLKAFKRPLTHLICNAAVYKPKDPEPAWTDDGFEMSMGVNHLGHFLLVHLLMDDMSRAKGARVCIVGSITGNTNTVGGGLVYPQADLGKLQGFEVAMADGKPFFGAKAYKDSKVCNMMTVSELNRLYHKDTGIVFSSMYPGCIAETALFREKRPWFRKAFPWFMKYVTGGYVGMEEAGERLAQVIDDPQCTKSGVYWSWNGGAQT
	Asterionellopsis_glacialis_CCMP1581_KJ408440	----TGAXWGLGLNCAATLAKTGRYYVIMACRDTDKGKRVAKEMEMPDGSYTVMKLELANLQSVRDFVSNLKAFKRPLTHLVCNAAVYKPKDPNPAWTDDGFEMSMGVNHLGHFLLVNLLLDDMKKAKGARVCIVGSITGNTNTVGGGLVYPQADLGNLSGLEISMADGKPFFGAKAYKDSKVCNMMTVSELNRRYHDSTGIVFSSMYPGCIAETALFREKRPWFRKAFPWFMKYVTGGYVGEQEAGERLAQVIDDPQCTKSGVYWPWN-----
	Vaucheria_litorea_10015898	ISVITGTSSGLGKACLKALLAKGDYYVICAVRNAQKMKDVASEMGLPEDCYEIMELDLASLNSVRNFCKKVKSFARPIDSLVCNAALYQPSKSIPDWTEDGFEMQLGVNHLGHFLLVSELIPTLNKSKDPRVVIVGSITGNSNSIGGGLVLPRADLGDLRGLKISMVDGKNFNGAKAYKDSKVLNMMTANELHRRYHESTGITFSSMYPGCIAETSLFREKRQWFRKIFPLFMKYVTGGYVGEDEAGERLADVVDSPICKKSGVYWAWNGNAKQ
	Tribonema_sp_UWCCFW135_KJ408441	----------------------------------------------------IMELELASLSSVRQFAKQLKAFARSIDSLICNAAVYQPAKLVPNWTEDGFEMQLGVNHMGHFLLVSLLMDTIK-AKDPRVVIVGSITGNTNSIGGGLVWPRADLGTLAGLEMAMIDGKPFNGAKAYKDSKVLNMMTVNELHRRYHKSTGITFTSMYPGCIAE------------------------------------------------------------
	Ochromonas_sp_CCMP1393_CAMPEP0175016496	LCVVTGTSSGLGKETARSLIESGDYHVVCGVRDTEKMKAIAEEYGFDKNSYSILPLDLASFDSTRQFVSKLKSLKRPLDSLCCNAAVYQPSLSYPKYTGDDIEEQLQINHLSHFLLCSLLINDVKKGKDPRIVIVGSITGNSNTIGGGAVLPLADLGDLQGLQVAMIDGLAFNGAKSYKDSKICNMMTINELHSRYHDSTGITFSSMYPGCIAETNLFREKREWFRTLFPLFMKYVTGGYVSEREAGDRLAQVIAAPECKKSGVYWSWNGGARQ
	Dinobryon_sp_UTEXLB2267_CAMPEP0201102194	------------------------------------MKKIAESESFDPSSYAVLELDLASFDSTKKFFSNLQALKRPVDSLVCNAAVYQPALPTPKFTEDGFEEQLQINHLSHFLLCSLFLPEMK-VKGARMIIVGSITGNSNTIGGGLVLPLADLGDLAGLEIAMIDGKAFNGAKAYKDSKICNMMTVNLLHERFHASTGITFASMYPGCIATTNLFREKRSWFRTLFPVFMKYVTGGFVSEAEAGQRLAQVVAAPECAKSGVYWSWNGGARQ
	Ochromonas_sp_BG1_CAMPEP0173135610	LCVITGTSSGLGKETAKKLLEKDDYFVICAVRDIDKMEEIAAKEGFDKKKYAILELDLASFXSVKKXANKLKQIKKPLDRLVCNAAVYQPALPTPKFTDDGFEQQMQINHLSHFLLCSLLLPDMAKAKGARMIIVGSITGNSNTIGGGLVYPLADLGDLKGLEISMIDGGNFNGAKAYKDSKVCNMMTVRELHERYHESTGVTFTSMYPGCIATTNLFREKRQWFRTLFPLXMKYVTGGFVSEEEAGARLAQVVDAPETAKSGVYWSWNGGARQ
	Gymnodinium_catenatum_GC744_CAMPEP0117608140	VCVITGTSSGLGKECAKALLKKGEYFVICAVRDTDKMKTIAEEEGFDPSSYSIMELELGSFDSVRKFANKLKSVKRPLERLVCNAAVYQPALPTPKFTQDDFEQQMQINHLSHFLLCSLLLPDMMKAKDARMIIVGSITGNSNTIGGGAVLPLADLGNLEGLEISMIDGKNFNGAKAYKDSKVCNMMTINELHKRYHESTGITFSSMYPGCIATTNLFREKRGWFRTIFPLFMKYVTGGFVSEQEAGERLAATVDDPRTKKSGVYWSWNGGARQ
	Aureococcus_anophagefferens_CCMP1850_CAMPEP0168899492	LVVVTGASSGLGLYGALSLAKKGGYYVILACRNTERANRIAKEAGFPKNSYTVMKLELGSYKSVENFVYNLRAFKRPLDRLVCNAAVYLPADPKPRFTEDGFEMTMGVNHLSHFLLIQKLLKDLKGASDPRCIIVGSITGNSNTIAGGLVYPRADLGDLSGLKAEMADGGSFFGAKAYKDSKVCNMMTVQELHRRFHDETGITFSSLYPGCIAETGLFREKRGWFRTIFPVFMKYVTGGYVSEREAGDRLAQVVDDAKCEKSGVYWSWNGNAQQ
	Chrysoreinhardia_sp_CCMP3193_CAMPEP0118895622	LAVVTGASSGLGLYGALELAKSGEYYVVLACRNVERSTEIAKAMGFPSNSFTVMKLELGSLESVRNFVFNLKAFKRALDRLVCNAAVYLPADPVPRFTEDGFEMTMGVNHLGHFLLTQLLLNDLKRSKG-RVVIVGSITGNQNTIGGGLVYPRADLGNLKGFKFEMADGGNFFGAKAYKDSKVCNMMTVQELHRRYHDATGVTFSSLYPGCIAETGFFREKRGWFRTIFPYFMRYVTGGYVSEEEAGQRLKQVVDDPLCTKSGVYWSWNGNAQQ
	Pelagomonas_calceolata_RCC969_CAMPEP0119233572	LAVVTGASSGLGLYGALSLAKRGDYYVVLACRNVERAERVAKEMGFPANSYTVIKCELGSFKSVRDFVFNLRAFKRGLDALVCNAAVYLPADPKPRFTEDGYEMSMGVNHLGHFLLTQLLMSDLEKARNARCIIVGSITGNSNTIGGGLVYPRADLGDLSGLKAEMADGKSFFGAKAYKDSKVCNMMTVQEMHRRFHDKTGITFSSLYPGCIAETGLFREKRGWFRSLFPVFMKYVTGGYVSEAEAGDRLAQVVYDPVASKSGVYWSWNGNAQQ
	Sarcinochrysis_sp_CCMP770_CAMPEP0197413596	LVVVTGASSGLGLFGAYELAKSGEYYVVLACRNVDKADEEAKKMGFPENSYTAVKLELGSLESVRSFVFNLKAFKRALDRLVCNAAVYLPTDPKPRFTEDGFEMSMGVNHLGHFLLVHLLLNDLRSKKDPRVIIVGSITGNQNTVGGGLVYPRADLGQLEGFKFEMADGGKFFGAKAYKDSKVCNMMTVQELDRRYHDKTGITFSSLYPGCIAETGLFREKRGWFRKIFPVFMKYVTGGYVSEEESGQRLFQVVDDDVCTKSGVYWSWNGNAQQ
	Unidentified_pelagophyte_RCC1024_CAMPEP0119272624	LVVVTGASSGLGLYGALSLAKEKGYYVVLACRNVERAERIAKEMGFPANSYTVMKCELGSFKSVRDFVFNLRAFKRGLDALVCNAAVYLPADPKARFTEDGYEMTMGVNHLGHFLLTQLLLPDLKKAKNARCVIVGSITGNSNTIAGGLVYPRADLGSLDGLRAEMADGGSFFGAKAYKDSKVANMMTVQELHRRYHDETGITFSSLYPGCIAETGLFREKRGWFRTIFPVFMKYVTGGYVSEREAGDRLKQVVVDDVCKKSGVYWSWNGNAQQ
	Pelagococcus_subviridis_CCMP1429_CAMPEP0195673166	LAVVTGASSGLGLYGALSLAKRGDYYVILACRNVQRATRIAKEMGFPSNSYTVLKCELGSFKSVRDFVFNLRAFKRGLDALVCNAAVYLPADPKPRFTEDGFEMSMGVNHLGHFLMTQLLLPDLKKAKQGRCIIVGSITGNSNTIGGGLVYPRADLGNLKGLRSEMADGGNFFGAKAYKDSKVCNMMTVQELHRRYHDDTGVTFSSLYPGCIAETGLFREKRGWFRSIFPVFMKYVTGGYVSEREAGDRLAQVVYDPTCEKSGVYWSWNGNAQQ
	Chrysocystis_fragilis_CCMP3189_CAMPEP0197386858	ARGGDGASSGLGLYGAMELAKSGEYYVVMACRNVERSEAIAKEMGFPPNSYTVVKLELGSFDSVRNFVFNLKAFKRALDRLVCNAAVYLPTDPKPRFTEDGFEMSMGVNHLGHFLLVQLLLGDLRSTRDPRVIIVGSITGNQNTVGGGLVYPRADLGKLDGFKFEMADGGKFFGAKAYKDSKVCNMMTVQELHRRYHDSTGITFSSLYPGCIAETGLFREKRGWFRNAFPYFMKYVTGGYVSEQESGQRLFEVVDSDITTKSGVYWSWNGNAQQ
	Ankylochrysis_lutea_RCC286_KJ408443	---------GLGLYGAKELAESGDYCVVMACRNVARAEKVAKELKFPPNSYTVMKLELGSFASVRSFVFNLKAFKRALDRLVCNAAVYLPADPEPRFTEDGFEMSLGVNHLGHFLLTQLLLPDLEKAKQGRVIIIGSITGNTNTIGGGLVYPRADLGDLKGLEAEMADGGAFFGAKAYKDSKVCNMMTVQELHRRYHEKTGITFNSLYPGCIAETGLFREKRGWFRKIFPYFMKYVTGGYVSEKESGERLFQVVDDDRCAKSGVYWSWN-----
	Aureoumbra_lagunensis_CCMP1510_CAMPEP0197288796	LAVVTGASSGLGLYGALELAKSGDYYVILACRNVERAESIAQEMGFPKNSYTVLKLELGSLESVRNFVFNLKAFKRGLDRLVCNAAVYLPKDPNPRFTEDGFEMSMGVNHLGHFLLTQLLLPDLKKVKNSRVIIVGSITGNQNTVGGGLVYPRADLGNLKGFEFEMADGGKFFGAKAYKDSKVCNMMTVQELHRRYHDSTGITFSSLYPGCIAETGLFREKRGWFRKIFPYFMRYVTGGYVSEAESGQRLFQVVDDDICAKSGVYWSWNGNAQQ
	Chattonella_subsalsa_CCMP2191_CAMPEP0117746052	LVVVTGASSGLGRETTKALLKQG-YFVICAVRDPEKMAAVARENNFNSKNYAILELDLASLDSVRKFVFNLKSFKRALSALVCNAAVYLPADPKPRFTKEGFEMSMGVNHLGHFLLCQLLLDDMKKTKDQRMIIVGSITGNTNTVGGGLVYPFASLGDMKGFEITMADGKPFFGAKAYKDSKICNMMTVSQLHERYHESTGITFSSMYPGCIAETALFREKREWFRKLFPLFMKYVTGGYVGQEEAGERLAQVVSDPRCAKSGVYWSWNGGAKR
	Geminigera_cryophila_CCMP2564_CAMPEP0179444846	LVVITGTTSGLGLSTLKALIRRGDSFVVCAVRDPQKMKDILQDEGIDTSALAVLKLDLGSFKSVKDFVFNLKAFKFPLDALICNAATYQPATPVPRYTVDGIEESLQINHLSHFLLCSLLIDDVKKSKDPRMIVVGSITGNTNTVGGGAVWPKASLGDFEGMSIPMIDGKDFNGAKAYKDSKLCNMQTILQLHERYHKSTGITFSTMYPGCIAESQLFREKRVWFRKFFPIFMKYVTGGYVSEPEAGERLAQCVWDERCKESGKYWSWNGGAKS
	Geminigera_sp_Caron_Lab_isolate_CAMPEP0173094498	LVVITGTTSGLGLSTLKALIRRGDSFVVCAVRDPQKMKDILQDEGIDTSALAVLKLDLGSFKSVKDFVFNLKAFKFPLDALICNAATYQPATPVPRYTVDGIEESLQINHLSHFLLCSLLIDDVKKSKDPRMIVVGSITGNTNTVGGGAVWPKASLGDFEGMSIPMIDGKDFNGAKAYKDSKLCNMQTILQLHERYHKSTGITFSTMYPGCIAESQLFREKRVWFRKFFPIFMKYVTGGYVSEPEAGERLAQCVWDERCKESGKYWSWNGGAKS
	Cryptomonas_curvata_CCAP97952_CAMPEP0172173342	--II-------------------------------------AEEKLDNGAVAVLKLDLGSLQSVRDFVFNLKAFKFPVDSLVCNAATYQPATPVPRFTEDGFEESLQINHLSHFLLCSLLIDDIRRSSDPRIVVVGSITGNTNTVGGGLVWPKASLGALEGMAIPMIDGRAFNGAKAYKDSKLCNMQTILQLHDRYHAATGIAFSTMYPGCIAETRLFREKRAWFRTLFPVFMRYVTGGYVSEPEAGERLAQCVWDERCRESGKYWSWNGGART
	Chromulina_nebulosa_UTEXLB2642_CAMPEP0196765140	-----------------------------------------------------MKLDLGSFQSVKDFVFNLKSFKRPLDRLVCNAAVYQPALSVPRYTEDGFEEQLQINHLSHFLLCNLLLEDMKRNKDARMIIVGSITGNDNTVGGGAVYPIADLGDLKGLEVSMIDGDVFNGAKAYKDSKVCNMMTMLELHRRYHISTGITFSTMYPGCIATTQLFREKRTWFRKLFPLFMKYVTGGFVSEEEAGQRLAAVVDDEKCKKSGIYWAWNGGAKT
	Imantonia_sp_RCC918_CAMPEP0206163726	LVVVTGASSGLGLATVKALAKQGGFFIVCAVRDVEKMKAVAKENGIKSDTFTAMQLELASLQSVRDFVRNLKAFKRPLTHLICNAAVYLPADPNPRFTDDGFEMSVGVNHLGHFLLVNLLLDDIKKAKGARVCIVGSITGNTNTIGGGLVYPRANLGDLTGLEAVMVDGPDFDGAKAYKDSKVLNMMTVRELHRRFHDETGIVFSSMYPGCIAETNLFREKRQWFRDLFPLFMKYVTGGYVSEEEAGQRLAQVIYDPQCTKSGIYWSWNGNAQQ
	Chrysochromulina_polylepis_UIO037_CAMPEP0115793924	MVVVTGASSGLGLAATKALVKSGKYYVICGVRDPKKMDEVAKEAGIKSTDYTAMKLELASLTSVRDFVRNLKAFKRPLNHLICNAAVYLPADPEPRFTDDGFEMSVGVNHLGHFLLANLLVDDMKKAKNARVCIVGSITGNTNTIGGGLVYPRADLGDLSGMLAEMVDGGNFDGAKAYKDSKVLNMMTVRELHRRYHESTGITFASMYPGCIAETNLFREKRQWFRKLFPVFMKYVTGGYVAEDEAGERLAQVIDDPRCTKSGVYWSWNGNAQQ
	Prymnesium_parvum_Texoma1_CAMPEP0195613412	MVVVTGASSGLGLACTKALVKKGKYYVICAVRDPAKMDQVAKEAGIKSTDYTAMKLELASLQSVRDFVRNLKAFKRPLNHLICNAAVYLPADPTPRFTDDGFEMSLGVNHLGHFLLVNLLLDDMK-AKXPRVCIVGSITGNTNTIGGGLVYPRADLGDLSGLEYTMVNGAKFDGAKAYKDSKVLNMMTVRELHKRLHKETGITFSSMYPGCIAETNLFREKREWFRKLFPVFMKYVTGGYVSEEEAGERLAQVISDPQCSKSGVYWSWNGNAQQ
	Rhizochromulina_cf_marina_CCMP1243_CAMPEP0118974248	LCVITGASSGLGRETAKVLADRGDYFVICAVRDVEKMKQVAKDEGINTANIAVLQLELSSLASVRKFVRDLKAFKRPLDRLVCNAAVYLPADPEPRYSEDGFEMSMAVNHLGHFLLCNLLLDDMKKATDPRMVIVGSITGNSNTVGGGLVYPRADVGEFQGWKIPMVDGKNFLGAKAYKDSKVCNMMTVSELHRRYHESTGIVFSSLYPGCIAESNLFREKRQWFRDLFPLFMKYVTGGYVSEAESGERLAQVVADDVCSKSGVYWSWNGGAKR
	Chrysoculter_rhomboideus_RCC1486_CAMPEP0119410304	LVVLTGASSGLGLATLKSLLKEKKYFVVCAVRDVDKMRQVAQQEGFDMGSIAVMKLELGNLQSVRDFVQNLRAFKRPLDALICNAAVYLPTDPKPRFTDDGIEQSMGINHVGHFLLARLLIDDLKGASDPRCVIVGSITGNTNTIGGGLVYPRADLGTLSGLEVEMADGNEFFGAKAYKDSKVCNMMTMYELHRRYHDSTGITFSSMYPGCIADTPLFREKRGWFRFIFPLFMKYVTGGYVSEEEAGDRLAQCVTDPRTKTSGVYWSWNGGAQQ
	Pavlova_sp_CCMP459_CAMPEP0185186924	LVVITGTSSGLGLSTLKALVKGGNHFVVCAVRDPEKMKAVAKKEGLDMNAIAIFKLELGSLRSVRDFVTNLRAFKRPLDALICNAAVYLPADPEPRFTDDGLEQSMGINHVGHFLLARLLIDDLKAAKDPRCVIVGSITGNTNTIGGGLVYPRADLGDLKGLKVEMADGGNFFGAKAYKDSKVMNMMTMFELHSRYHDETGIAFSTMYPGCIAETALFREKRQWFRKLFPLFMKYVTGGYVSEPEAGERLAQCITDEKCTKSGVYWSWNGNAQQ
	Mallomonas_sp_CCMP3275_CAMPEP0182436004	LVVVTGTTSGLGKEAAKALISKGDHFVVCAVRDQEKMKKVAEEEAFQKGCYNILDLDLASYQSTRNFVKSLKTFKKPLDALVCNAAVYQPALSVPKYTGDGHEEQMQINHLSHFLLCNLLLDDIKRSKDGRVVIVGSITGNSNTVGGGLVYPLADLGLLSGLAICMVTGEPFNGAKAYKDSKICNMMTINELHKRYHDSTGITFSSLYPGCIATTQLFREKRQWFRKLFPLFMKYVTGGFVSESEAGERLAQVVSDPRCKKSGVYWSWNGGART
	Fibrocapsa_japonica_CCMP1661_CAMPEP0113945080	LCVITGTTSGLGKETARALLENGNYYVICACRDVNKMEKVAEAEGFDKDSYTVLPLDLASLDSVKAFIPKLNKVKRALDRLVCNAAVYQPALSTPKYTADGFEEQLQINHLSHFLLCSLLINDMKRAKDPRMVIVGSITGNDNTVGGGVVLPIADLGDLKGLEIAMIDGKNFNGAKAYKDSKICNMMTISELHKRYHESTGIVFSTMYPGCIAETQLFREKRAWFRTLFPVFMKYVTGGYVGEQEAGQRLAQVVDDDVCSKSGVYWAWNGGAQT
	Pavlova_gyrans_CCMP608_CAMPEP0206047490	LAVITGTSSGLGLATLKALLKNEDYFVVCAVRDPEKMKTIAREEGIDLKSIAVLKLELGNLQSVRDFVKNLRAFKRPIDYLICNAAVYLPKDPKARFTDDGIEQSLGINHVGHFLLARLLIDDLKGAKDPRCVIVGSITGNTNTIGGGLVYPRADLGRLQGLKVAMIDGKGFFGAKAYKDSKVCNMMTMYELHKRYHESTGIVFSSMYPGCIAETALFREKREWFRKGFPLFMKYVTGGYVSEEEAGERLAQCVTDERTKKSGVYWSWNGNAQQ
	Exanthemachrysis_gayraliae_RCC1523_CAMPEP0206001598	LGVITGTSSGLGLAALKALLAEKDYFIVCAVRDPEKMRRIAKEEGLDMGAMEIMKLELGSLKSVRDFVQNLRAFKRPLDFLICNAAVYLPKDPKPRFTDDGIEQSLGINHVGHFLLSRLLIDDLKGAKDPRCVIVGSITGNTNTIGGGLVYPRADLGTLRGLKVPMIDGSNFFGAKAYKDSKVCNMMTMYELHKRYHDSTGIAFSSMYPGCIAETALFREKRQWFRTLFPLFMKYVTGGYVSEEEAGQRLAQCITDEKCKKSGVYWSWNGNAQQ
	Pavlova_lutheri_RCC1537_CAMPEP0205968056	LVVLTGASSGLGLSTLKALQKKKGYFVVCAVRDVAKMQRVVKEEGLDAGALTIMKLELGNLKSVRDFVQNLRAFKRPLDYLICNAAVYLPKDPQARFTDDGIEQSLGINHVGHFLLARLLIDDLKAASDPRCVIVGSITGNTNTIGGGLVYPRADLGDLEGLRVEMADGKGFFGAKAYKDSKVCNMMTMYELHARYHASTGINFASMYPGCIADTPLFREKRQWFRTLFPLFMKYVTGGYVSEEEAGERLAQCVTDPACKKSGIYWSWNGNAQQ
	Nannochloropsis_gaditana_CCMP526_Nga04959	TIVLTGTSSGLGKATLKALCARGDNFVICGVRDMEKMQAVAEELGLDPSSYTIRPLDLSSFASVRRFAKEVKAVKKPLDALVCNAAVYLPARDYPTFTPDGIEESLQINHLSHFLLVSLLLDDLKKAKDPRCVIVGSITGNDNTIAGAFVWPRASLGDLKGMQVSMIDGKNFNGAKAYKDSKMCNMMTVNELHKRYHDATGITFSSMYPGCIAETALFREKRQWFRTLFPLFMKYVTGGYVSENEAGERLAQTVWDPALKTSGQYWCWNGQAQQ
	Eustigmatos_magna_CCMP387_KJ408437	---------------------------------------------------------------------------------VCNAAVYLPARSVPTFTPDGIEESLQINHLSHFLLTSLLIDDL-----------------------------------------------------YKDSKVCNMMTVMELHRRYHESTGIVFNSMYPGCIAETALFREKRQWFRTLFPLFMKYVTGGYVSEGEAGERLAQCVYDPELTSSGNYWPWN-----
	Proteomonas_sulcata_CCMP704_CAMPEP0184291588	TVIITGASSGIGFESAKALI-EKKWHVIMAVRTYQKALKSARDAGLPEGSYTIMNVDVGSMDSVRDFANQVRMLGRRVDAIVCNAAVWYPRDKEPRLTVDGYEEAFATNHLGHFLLCNLLLGDLPENEG-RILFIGTETANDGLAGK--IPPVADLGNLEGMAKSTIDGGTFEPTKAYKDSKVCNAIVMREMNKRYGKTRGVTINAMFPGCIAESPLFRQKRGWFRWLFPKFQKSITKQFVPMDIAGSRVADCIADHDKKVGGAYWKWNAQSGK
	Hanusia_phi_CCMP325_CAMPEP0169524018	TVVITGASSGIGLQTAKAMSAE-KWHVIMAVRSYSKAARAAEEIGMEPGTYTIMNLDLASLSSVRDFVNQLRLLARPIDAIVCNAAVWYPRDTAPRLTVDGFEEAVGTNHLGHFLLCNLLLGDLPEGEG-RVVFIGTETANDGLAGL--IPPVADLGKLEGMAKNTIDGGKFEPTKAYKDSKVCNAIVMREMNKRYGKSRGLVVNAMFPGCIAESPLFRQKRGWFRWLFPKFQKFVTKQFVPEEIAGQRVANVVADEELGVGGTYWKWNAQSGK
	Guillardia_theta_CCMP2712_CAMPEP0113792334	TVVITGASSGIGLQTAKAMSAD-KWHVIMAVRSYSKAARAAEEIGMEPGTYTIMNLDLASLSSVRDFVNQLRLLGRPIDAIVCNAAVWYPRDTAPRLTVDGFEEAVGTNHLGHFLLCNLLLGDLPEGDG-RVVFIGTETANDGLAGL--IPPVADLGKLEGMAKSTIDGGKFEPTKAYKDSKVCNAIVMREMNKRYGKSRGLIVNAMFPGCIAESPLFRQKRAWFRWLFPKFQKAITKQFVPEEVAGQRVANVVADEELGVGGTYWKWNAQAGK
	Rhodomonas_abbreviata_Caron_Lab_isolate_CAMPEP0181311902	TVVVTGASSGIGLQAAKSLA-NEKWHVIMAVRSYSKAARAAKEMGMKPGSYTIMNLDLSSLDSVRDFVNNLRLLNRSIDALVCNAAVWYPLDKAPRMTVDGFEEAVGTNHLAHFLLCNLLLGDLPEGEG-KILFIGTETANDGLAGK--IPPVADLGALEGMAKNTIDGLEFEPTKAYKDSKVCNAVVMREMNKRYAKTRGITVNAMFPGCIAESPLFRQKRGWFRWLFPRFQKFVTKQFVPEELAGRRVAECIADADKKVGGAYWKWNAQSGK
	Rhodomonas_lens_RHODO_CAMPEP0177715968	TVVVTGSSSGIGLQAARSLA-NEKWHVIMAVRSYSKAARAARDAGMDPKSYTIMNLDMASLQSVRDFVNNLRLLGRPIDALVCNAAVWYPQDKAPRLTVDGFEEAVGTNHLAHFLLCNLLLGDLPEGKG-RILFIGTETANDGLAGK--IPPVADLGTLDGMATTTIDGLDFEPTKAYKDSKVCNAVVMREMNKRYGKTRGITVTAMFPGCIAESPLFRQKRGWFRKLFPLFQKYVTKQFVPEEIAGRRVADCIADEDKAVGGAYWKWNAQSGK
	Rhodomonas_sp_CCMP768_CAMPEP0196725642	TVIVTGASSGIGLQAAAALA-NEKWHVIMAVRSYSKAVRAAREMNMDPNSFTIMNLDLASLDSVRDFVNNLRLIGRRVDALVCNAAVWYPMDKEPRLTVDGFEEAVGTNHLAHFLLCNLLLGDLPEGTG-RVLFIGTETANDGLAGK--IPPVADLGTLDGMIKKTIDGLDFEPTKAYKDSKVCNAVVMREMNKRYGKTRGLTVNAMFPGCIAESPLFRQKRGWFRWLFPRFQKYVTKQFVPEEVAGRRVAECIADEDKKVGGAYWKWNAQSGK
	Rhodosorus_marinus_CCMP769_CAMPEP0113959164	TVVITGASSGIGKHAAKELSRSGEWNVIMAVRNPEKAAKVAEEYDLDKGSYKIMDLELGSLESVRKFVKTLKDDRVTVDTLVCNAAIWHPKDTKPRYTEDGYEEAVAVNYFGHFLLVNLMIQNSRGQNQSRVVFIGTETHNPDTLPGK-IPPQADLGDMQGLEIGMISGGKFEPTKAYKDSKVCISILMKELDRRYGRQNNITFTTLFPGCVAKSGLFREKRAWFRSIFPTFQAYVTQQYVSEELAGLRAAQVASESRFARGGAYWRWQGTAPE
	Mallomonas_sp_CCMP3275_CAMPEP0182423230	VAVITGASSGLGLEAAKELASTGDWLVVMAVRSHAKAEIAMRKANINPESYYILPLDLASFSSIRQFVEHLRNYLTRLDALVCNAAIWYPKDKKPRFTADGFEEHVGTNHLGHFLLAHLLSEDLHKSERPRLVFLGTETHNPDSIAGK-VPPQADLGDLRGLDCPMLDGKKFEPTKAYKDSKVCNAITMKQMSDRLAPR-GIVVSAMFPGCVASSGLFREKRGWFNSFFPWFQKNITKQYVSTQEAGHRLASVVANPLYSTSGAYWKWNSLKLG
	Porphyridium_purpureum_CCMP1328_contig20398	VVVITGASSGLGMAAAKELASTGDWLVVLAVRSFSKAEKALREANLNPKNYRILPLDLASLTSVRQFSESLKTMLEKLDAIVCNAATWHPKDKKPRYTADGFEEHVGTNHLGHFLLAHLLADDLRKSARPRLVFLGTETHNPDSIAGK-VPPQADLGRLAGLENAMIDGKKFEPTKAYKDSKVCNAITMKQMSDRYGPR-GVVVSAMFPGCVASSGLFREKRGWFNSFFPWFQKNITKQYVSVEEAGHRLAAVVANPLYSTTGAYWKWNSLKLG
	Cyanidioschyzon_merolae_10D_CMD190C	IAVVTGASSGVGLYAAHALINKGNWHIVMACRDVDRAERAANSVNLPKDAYTVLHCDLADFASVLKFVKGLSSVADHLDALICNAAIWHPRVKKPRFTVDGIEKTMQVCHLSHLLLCRELLPKLK-ISRGRIVFLTTQTHSPDSLPGK-IPPQARLGDLSGLATDMVESGPFQPTKAFKDAKAENVLTMKALSDRYGRD-GVTSVAIFPGCVAESNLFREKRGWFRYFFPILQKYITRQYVPNDEAGRRVAEVATQGQFSDAGSYCQWRGKYTE
	Cyanidioschyzon_merolae_10D_CMG217C	IAVITGASSGVGLYAARALINKGNWHIVMACRDVDRAERAANSVNLPKDAYTVLHCDLADFASVLKFVRELSSVADHLDALICNAAIWHPRDKKPRFTVDGIEETMQVCHLSHLLLCRELLPKLK-ISRGRIVFLTTQTHSPNSLPGK-IPPQARLGDLSGLATGMVDSGPFEPTKAYKDAKAANVLTMKALSDRYGRD-GVTSVAIFPGCVADSNLFREKRGWFRYFFPILQKYITRQYVPNDEAGRRVAEVATQGQFSDSGSYYQWRGKYTE
	Cyanidioschyzon_merolae_10D_CMN338C	IAVITGASSGVGLYAARALVNKGNWHIVMACRDIDRAERAADSVNLPKDAYTVLHCDLADFASVLKFVRELSSVADHLDALICNAAIWHPRDKKPRFTVDGIEETMQVCHLSHLLLCRELLPKLK-ISRGRIVFLTTQTHSPNSLPGK-IPPQARLGDLSGLATGMVDSGPFEPTKAYKDAKAANVLTMKALSDRYGRD-GVTSVAIFPGCVADSNLFREKRGWFRHFFPILQKYITRQYVPNDEAGRRVAEVATQGQFSDSGSYYQWRGKYTE
	Porphyra_purpurea_NY41A_contig06921	TSIITGASSSIGMYAAKALVARGDTHVVMAVRDTAKAAKVAAEFGFDESTYTILPVDLASLDSVRAFVSAYQAGGRGLSSLVCNAAVWYPRDTEPRLTGDGFDETLQVNHLGHFLLVNLLMGDLK-RSCGRVVFLATPTHNPDTIAGK-VPPQADLGDLAGLESGTVDGGKFEPTKAYKDSKVCNVLTMTALHERAAKD-GVIVSAVFPGCIADSELFRQKRGWFRLLFPLFQKYVTKQYVSEEEAGRRVAKVAGGAGFGDGGGYWVWKGSYLE
	Porphyra_umbicalis_CCAP13794_contig5472	TSIITGASSSVGMFAAKALVARGDTHVVMAVRDTAKAAKVAAEFGFAEGTYTILPVDLASLDSVRSFVSAYQAGGRGLSSLVCNAAVWYPRDKEPRLTGDGFDETLQVNHLGHFLLVNLLMGDLK-RACGRVVFLATPTHNPDTIAGK-VPPQANLGDLAGLESGTVDGGKFEPTKAYKDSKVCNVLTMTALHERAAKD-GVIVSAVYPGCIADSELFRQKRGWFRWFFPLFQKYVTKQYVSEEEAGRRVADVAGGAAFGDGGGYWMWKGSYLE
	Pyropia_yezoensis_U51_contig_27352_g6733	--IITGASSSIGMYAAKALIARGDTHVVMAVRDPAKAARVAAEFGFADGTYSILPVDLSSLDSVRSFVTAFRAGGRGLTSLVCNAAVWYPRDKAPRLTGDGFDETLQVNHLGHFLMVNLLMGELK-R--GRVVFLATPTHNPDTIAGK-VPPQASLGDLAGLESGTVDGGKFEPTKAYKDSKVCNVLTMTALHERAAKD-GVVVSAVFPGCIADSELFREKRGWFRWFFPLFQKYVTKQYVSEEEAGRRVAEVAGGAGFGDGGGYWMWKGSYLE
	Calliarthron_tuberculosum_IDg6411t1	-------------------------------------------------------------------------------------------------------------------------------------------------------PQANLGNLAGLQHRTIDGAPFEPTKSYKDSKVCNVLTMTEMHRRFAAD-GVVSSAVFPGCIAESGLFREKRGWFRWFFPLFQKVVTRQFVSVEEAGRRVALLAADPRFGDSGKYWQWTGSYLK
	Chondrus_crispus_GSCHCT00014565001	TAIVTGASSSIGLHAAKELAGRGDYHVVMAVRNPGKAEAAAKAVGMPADSYTVVPLDLARLQSVREFVTAVGVAGPPVAALVCNAATWHPRDKKPRFTEDGFDETVQVNHLGHFLLANLLLPQLKLNRG-RCVFLATQTHNPDTLPGK-VPPQADLGELEGLVPGTIDGKKFEPTKAYKDSKVCNILTMTEMNRRYGTD-GVTFSAVFPGCIAQSELFREKRGWFRALFPLFQRYITKQLVPVEEAGRRVALVASDGRFGDSGRYWQWRGSYLQ
	Gracilaria_changii_156G12T3_DV964054	----------------------------------------------------------------------------------------------PRFTEDGYDETVQVNHLSHFLLANLLLPMMQRSLG-RCVFLATQTHNPDTLPGK-IPPQADLGQLQGMVPGTIDGKPFEPTKAYKDSKACNILPMKEMHRRFGS-TGVIFSAIYPGCIAQSELFREKRGWFRWFFPLFQKYVTKQMVPVEEAGRRVALVASDGRFGDSGTYWQWRGSYLE
	;
END;
