# Supplementary material for: Extensive horizontal gene transfer, duplication, and loss of chlorophyll synthesis genes in the algae
Source: BMC Evol Biol. 2015 Feb 10;15:16. doi: 10.1186/s12862-015-0286-4 (PMC4337275; doi:10.1186/s12862-015-0286-4)
Supplement: Additional file 2: — Bayesian phylogenetic tree. Nexus file (.nex), formatted for FigTree [124]. [file 12862_2015_286_MOESM2_ESM.zip › 12862_2015_286_MOESM2_ESM.tre]

#NEXUS
[ID: 2850804356]
begin taxa;
	dimensions ntax=275;
	taxlabels
		Hemiselmis_andersenii_CCMP644_CAMPEP0114132128
		Hemiselmis_andersenii_CCMP1180_CAMPEP0169448160
		Chroomonas_cf_mesostigmatica_CCMP1168_CAMPEP0206227032
		Prasinoderma_singularis_RCC927_CAMPEP0119167294
		Ostreococcus_lucimarinus_CCE9901_XP_001418894
		Ostreococcus_tauri_OTTH0595_CAL54437
		Micromonas_pusilla_CCMP1545_EEH57725
		Alexandrium_tamarense_CCMP1771_CAMPEP0116527612
		Micromonas_sp_CCMP2099_CAMPEP0117647332
		Micromonas_pusilla_RCC2306_CAMPEP0119224620
		Micromonas_sp_RCC299_XP_002500119
		Alexandrium_tamarense_CCMP1771_CAMPEP0116383026
		Ectocarpus_siliculosus_Ec32_Esi0010_0087
		Symbiodinium_sp_Mp_CAMPEP0169653028
		Gymnodinium_catenatum_GC744_CAMPEP0117575528
		Alexandrium_tamarense_CCMP1771_CAMPEP0116262482
		Heterocapsa_rotundata_SCCAPK0483_CAMPEP0168641362
		Heterocapsa_rotundata_SCCAPK0483_CAMPEP0168703282
		Symbiodinium_sp_Mp_CAMPEP0169790016
		Protoceratium_reticulatum_CCMP1889_CAMPEP0168415306
		Scrippsiella_trochoidea_CCMP3099_CAMPEP0115757178
		Scrippsiella_trochoidea_CCMP3099_CAMPEP0115245234
		Lingulodinium_polyedrum_CCMP1738_CAMPEP0118389886
		Protoceratium_reticulatum_CCMP1889_CAMPEP0168391606
		Alexandrium_tamarense_CCMP1771_CAMPEP0116198620
		Lingulodinium_polyedrum_CCMP1738_CAMPEP0117998516
		Pycnococcus_provasolii_RCC2336_CAMPEP0119191390
		Unidentified_prymnesiophyte_CCMP2000_CAMPEP0119056670
		Phaeocystis_sp_CCMP2710_CAMPEP0118813058
		Phaeocystis_antarctica_Caron_Lab_isolate_CAMPEP0173023984
		Phaeocystis_antarctica_CCMP1374_CAMPEP0198172708
		Chrysochromulina_polylepis_UIO037_CAMPEP0115787264
		Calcidiscus_leptoporus_RCC1130_CAMPEP0119354418
		Scyphosphaera_apsteinii_RCC1455_CAMPEP0119300480
		Imantonia_sp_RCC918_CAMPEP0206156796
		Gephyrocapsa_oceanica_RCC1303_CAMPEP0185305440
		Emiliania_huxleyi_CCMP1516_JGI63485
		Isochrysis_sp_CCMP1244_CAMPEP0196688104
		Isochrysis_galbana_CCMP1323_CAMPEP0179807664
		Isochrysis_sp_CCMP1324_CAMPEP0185058376
		Isochrysis_galbana_CCMP1323_CAMPEP0183614696
		Chrysochromulina_rotalis_UIO044_CAMPEP0115846658
		Chrysochromulina_tobin_CCMP291_KJ408445
		Karenia_brevis_SP1_CAMPEP0117113366
		Karlodinium_micrum_CCMP2283_CAMPEP0169198464
		Karlodinium_micrum_CCMP2283_CAMPEP0169076352
		Karenia_brevis_Wilson_CAMPEP0114874700
		Karenia_brevis_SP1_CAMPEP0117159846
		Scyphosphaera_apsteinii_RCC1455_CAMPEP0119326648
		Imantonia_sp_RCC918_CAMPEP0206179854
		Scyphosphaera_apsteinii_RCC1455_CAMPEP0119301148
		Phaeocystis_sp_CCMP2710_CAMPEP0118818280
		Unidentified_prymnesiophyte_CCMP2000_CAMPEP0119099648
		Phaeocystis_antarctica_Caron_Lab_isolate_CAMPEP0172967360
		Phaeocystis_antarctica_CCMP1374_CAMPEP0198174246
		Dinoroseobacter_shibae_DFL12_YP_001542351
		Cyanophora_paradoxa_CCMP329_Contig6776
		Paulinella_chromatophora_M0880_YP_002049520
		Cynobium_sp_PCC7001_ZP_05044757
		Thermosynechococcus_elongatus_BP1_NP_681365
		Leptolyngbia_boryana_IAMM101_strain_dg5_O66148
		Synechococcus_elongatus_PCC6301_YP_172313
		Synechocystis_elongatus_PCC7942_YP_401520
		Acaryochloris_marina_MBIC11017_YP_001515542
		Lyngbia_sp_PCC8106_ZP_01619707
		Trichodesmium_erythraeum_IMS101_YP_720081
		Cylindrospermopsis_raciborskii_CS505_ZP_06309313
		Raphidiopsis_brookii_D9_ZP_06305382
		Cyanothece_sp_PCC7424_YP_002380190
		Nodularia_spumigena_CCY9414_ZP_01631409
		Crocosphaera_watsonii_WH8501_ZP_00517315
		Arthrospira_maxima_CS328_ZP_03274197
		Nostoc_punctiforme_PCC73102_YP_001866241
		Anabaena_variabilis_ATCC29413_YP_320815
		Fremyella_diplosiphon_Fd33_ABX79350
		Unidentified_prasinophyte_RCC2339_CAMPEP0119131272
		Mallomonas_sp_CCMP3275_CAMPEP0182418372
		Protoceratium_reticulatum_CCMP1889_CAMPEP0168370556
		Gymnochlora_sp_CCMP2014_CAMPEP0167770292
		Pseudopedinella_elastica_CCMP716_CAMPEP0172586810
		Lotharella_globosa_LEX01_CAMPEP0114081362
		Lotharella_globosa_CCCM811_CAMPEP0167816630
		Dictyocha_speculum_CCMP1381_CAMPEP0185755778
		Ankylochrysis_lutea_RCC286_KJ408442
		Lingulodinium_polyedrum_CCMP1738_CAMPEP0118280466
		Gymnodinium_catenatum_GC744_CAMPEP0117461206
		Symbiodinium_sp_Mp_CAMPEP0169657040
		Ochromonas_sp_CCMP1899_CAMPEP0119040424
		Bigelowiella_natans_CCMP623_CAMPEP0169547936
		Bigelowiella_natans_CCMP1259_CAMPEP0169612064
		Bigelowiella_natans_CCMP2755_CAMPEP0114186016
		Striatella_unipunctata_CAMPEP0118698608
		Gephyrocapsa_oceanica_RCC1303_CAMPEP0185464612
		Isochrysis_sp_CCMP1244_CAMPEP0196714200
		Gephyrocapsa_oceanica_RCC1303_CAMPEP0185532264
		Isochrysis_galbana_CCMP1323_CAMPEP0179807554
		Exanthemachrysis_gayraliae_RCC1523_CAMPEP0206010660
		Chroomonas_cf_mesostigmatica_CCMP1168_CAMPEP0206240558
		Rhodomonas_salina_CCMP1319_CAMPEP0172101514
		Rhodomonas_lens_RHODO_CAMPEP0177708626
		Rhodomonas_abbreviata_Caron_Lab_isolate_CAMPEP0181315520
		Hemiselmis_andersenii_CCMP644_CAMPEP0114124776
		Hemiselmis_andersenii_CCMP1180_CAMPEP0169441310
		Unidentified_prymnesiophyte_CCMP2000_CAMPEP0119060368
		Phaeocystis_antarctica_CCMP1374_CAMPEP0198172556
		Phaeocystis_antarctica_Caron_Lab_Isolate_CAMPEP0173013404
		Pleurochrysis_carterae_CCMP645_CAMPEP0169949400
		Isochrysis_sp_CCMP1324_CAMPEP0185136414
		Isochrysis_galbana_CCMP1323_CAMPEP0183618188
		Chrysochromulina_tobin_CCMP291_KJ408444
		Dinobryon_sp_UTEXLB2267_CAMPEP0170103954
		Pavlova_sp_CCMP459_CAMPEP0185191794
		Pseudonitzschia_delicatissima_B596_CAMPEP0116102942
		Pseudonitzschia_arenysensis_B593_CAMPEP0116131242
		Pseudonitzschia_australis_1024910AB_CAMPEP0168191416
		Pseudonitzschia_multiseries_CLN47_JGI233711
		Fragilariopsis_cylindrus_CCMP1102_JGI188173
		Fragilariopsis_cylindrus_CCMP1102_JGI264996
		Karenia_brevis_Wilson_CAMPEP0114927116
		Karenia_brevis_SP1_CAMPEP0117150486
		Ochromonas_sp_CCMP1393_CAMPEP0174957604
		Chrysoreinhardia_sp_CCMP3193_CAMPEP0118894084
		Calcidiscus_leptoporus_RCC1130_CAMPEP0119401546
		Prymnesium_parvum_Texoma1_CAMPEP0195577028
		Chrysoculter_rhomboideus_RCC1486_CAMPEP0119419746
		Chrysochromulina_rotalis_UIO044_CAMPEP0115846870
		Pelagomonas_calceolata_RCC969_CAMPEP0119234810
		Unidentified_pelagophyte_RCC1024_CAMPEP0119262048
		Pavlova_lutheri_RCC1537_CAMPEP0205975430
		Fibrocapsa_japonica_CCMP1661_CAMPEP0113933990
		Corethron_hystrix_CAMPEP0113301228
		Geminigera_cryophila_CCMP2564_CAMPEP0179455852
		Geminigera_sp_Caron_Lab_isolate_CAMPEP0173087172
		Pelagococcus_subviridis_CCMP1429_CAMPEP0195706462
		Heterosigma_akashiwo_NB_CAMPEP0116788618
		Heterosigma_akashiwo_CCMP3107_CAMPEP0116656884
		Skeletonema_marinoi_SM1012Hels07_CAMPEP0115905912
		Skeletonema_marinoi_SM1012Den03_CAMPEP0115950912
		Skeletonema_costatum_RA08051305_CAMPEP0113408532
		Bolidomonas_pacifica_CCMP1866_CAMPEP0118644366
		Karlodinium_micrum_CCMP2283_CAMPEP0169102736
		Chaetoceros_cf_neogracile_RCC1993_CAMPEP0119443370
		Scyphosphaera_apsteinii_RCC1455_CAMPEP0119310648
		Leptocylindrus_danicus_var_apora_B651_CAMPEP0116064808
		Leptocylindrus_danicus_var_danicus_B650_CAMPEP0116022856
		Astrosyne_radiata_13vi081A_CAMPEP0116827642
		Aureococcus_anophagefferens_CCMP1850_CAMPEP0168937666
		Cyclophora_tenuis_ECT3854_CAMPEP0116567338
		Phaeodactylum_tricornutum_CCAP10551_XP_002180992
		Thalassiosira_pseudonana_CCMP1335_XP_002286918
		Florenciella_parvula_CCMP2471_CAMPEP0119505726
		Stauroneis_constricta_CCMP1120_CAMPEP0119546770
		Amphiprora_sp_CCMP467_CAMPEP0168721130
		Glenodinium_foliaceum_CCAP11163_CAMPEP0167842374
		Synedropsis_cf_recta_CCMP1620_CAMPEP0119006338
		Nitzschia_sp_RCC80_CAMPEP0113510400
		Odontella_aurita_isolate13025_CAMPEP0113548254
		Cylindrotheca_closterium_KMMCCB181_CAMPEP0113636424
		Asterionellopsis_glacialis_CCMP1581_KJ408439
		Marchantia_palacea_O80333
		Hordeum_vulgare_PORA_P13653
		Hordeum_vulgare_PORB_Q42850
		Arabidopsis_thaliana_PORC_NP_171860
		Cucumus_sativus_Q41249
		Arabidopsis_thaliana_PORA_NP_200230
		Arabidopsis_thaliana_PORB_NP_194474
		Bigelowiella_natans_CCMP623_CAMPEP0169543426
		Bigelowiella_natans_CCMP1259_CAMPEP0169594606
		Bigelowiella_natans_CCMP2755_CAMPEP0114195208
		Lotharella_globosa_LEX01_CAMPEP0114060454
		Lotharella_globosa_CCCM811_CAMPEP0167772432
		Lotharella_globosa_LEX01_CAMPEP0114063672
		Lotharella_globosa_CCCM811_CAMPEP0167812676
		Amorphochlora_amoebiformis_CCMP2058_CAMPEP0118603732
		Chlorarachnion_reptans_CCCM449_CAMPEP0114522438
		Gymnochlora_sp_CCMP2014_CAMPEP0167754710
		Bigelowiella_natans_CCMP623_CAMPEP0169548746
		Bigelowiella_natans_CCMP1259_CAMPEP0169593198
		Bigelowiella_natans_CCMP2755_CAMPEP0114183688
		Picocystis_salinarum_CCMP1897_CAMPEP0113925988
		Picochlorum_oklahomensis_CCMP2329_CAMPEP0118805738
		Chlamydomonas_sp_CCMP681_CAMPEP0119107438
		Chlamydomonas_reinhardtii_CC503cw92mt_XP_001689464
		Volvox_carteri_JGI81013
		Pleurochrysis_carterae_CCMP645_CAMPEP0169941166
		Phaeomonas_parva_CCMP2877_CAMPEP0118859220
		Pinguiococcus_pyrenoidosus_CCMP1144_KJ408438
		Pinguiococcus_pyrenoidosus_CCMP2078_CAMPEP0197384796
		Eutreptiella_gymnastica_CAMPEP0113742728
		Eutreptiella_gymnastica_CAMPEP0113741178
		Pseudopedinella_elastica_CCMP716_CAMPEP0172616022
		Dictyocha_speculum_CCMP1381_CAMPEP0185766260
		Florenciella_parvula_CCMP2471_CAMPEP0119543380
		Tetraselmis_astigmatica_CCMP880_CAMPEP0117675846
		Pyramimonas_obovata_CCMP722_CAMPEP0118928842
		Chlorella_variabilis_NC64A_JGI139763
		Pyramimonas_parkeae_CCMP726_CAMPEP0114297606
		Heterosigma_akashiwo_NB_CAMPEP0116689076
		Heterosigma_akashiwo_CCMP3107_CAMPEP0116623340
		Tetraselmis_astigmatica_CCMP880_CAMPEP0117670086
		Fragilariopsis_cylindrus_CCMP1102_JGI267731
		Pseudonitzschia_delicatissima_B596_CAMPEP0116091910
		Pseudonitzschia_arenysensis_B593_CAMPEP0116131432
		Pseudonitzschia_multiseries_CLN47_JGI248228
		Pseudonitzschia_australis_1024910AB_CAMPEP0168166990
		Corethron_hystrix_CAMPEP0113302768
		Bolidomonas_pacifica_CCMP1866_CAMPEP0118655930
		Skeletonema_marinoi_SM1012Hels07_CAMPEP0115920738
		Skeletonema_costatum_RA08051305_CAMPEP0113379692
		Thalassiosira_pseudonana_CCMP1335_XP_002290537
		Cylindrotheca_closterium_KMMCCB181_CAMPEP0113624412
		Striatella_unipunctata_CAMPEP0118691528
		Synedropsis_cf_recta_CCMP1620_CAMPEP0119005626
		Chaetoceros_cf_neogracile_RCC1993_CAMPEP0119452214
		Nitzschia_sp_RCC80_CAMPEP0113468180
		Odontella_aurita_isolate13025_CAMPEP0113532480
		Glenodinium_foliaceum_CCAP11163_CAMPEP0167871202
		Amphiprora_sp_CCMP467_CAMPEP0168735950
		Astrosyne_radiata_13vi081A_CAMPEP0116832798
		Leptocylindrus_danicus_var_apora_B651_CAMPEP0116072532
		Leptocylindrus_danicus_var_danicus_B650_CAMPEP0116038150
		Cyclophora_tenuis_ECT3854_CAMPEP0116564660
		Phaeodactylum_tricornutum_CCAP10551_XP_002179689
		Asterionellopsis_glacialis_CCMP1581_KJ408440
		Vaucheria_litorea_10015898
		Tribonema_sp_UWCCFW135_KJ408441
		Ochromonas_sp_CCMP1393_CAMPEP0175016496
		Dinobryon_sp_UTEXLB2267_CAMPEP0201102194
		Ochromonas_sp_BG1_CAMPEP0173135610
		Gymnodinium_catenatum_GC744_CAMPEP0117608140
		Aureococcus_anophagefferens_CCMP1850_CAMPEP0168899492
		Chrysoreinhardia_sp_CCMP3193_CAMPEP0118895622
		Pelagomonas_calceolata_RCC969_CAMPEP0119233572
		Sarcinochrysis_sp_CCMP770_CAMPEP0197413596
		Unidentified_pelagophyte_RCC1024_CAMPEP0119272624
		Pelagococcus_subviridis_CCMP1429_CAMPEP0195673166
		Chrysocystis_fragilis_CCMP3189_CAMPEP0197386858
		Ankylochrysis_lutea_RCC286_KJ408443
		Aureoumbra_lagunensis_CCMP1510_CAMPEP0197288796
		Chattonella_subsalsa_CCMP2191_CAMPEP0117746052
		Geminigera_cryophila_CCMP2564_CAMPEP0179444846
		Geminigera_sp_Caron_Lab_isolate_CAMPEP0173094498
		Cryptomonas_curvata_CCAP97952_CAMPEP0172173342
		Chromulina_nebulosa_UTEXLB2642_CAMPEP0196765140
		Imantonia_sp_RCC918_CAMPEP0206163726
		Chrysochromulina_polylepis_UIO037_CAMPEP0115793924
		Prymnesium_parvum_Texoma1_CAMPEP0195613412
		Rhizochromulina_cf_marina_CCMP1243_CAMPEP0118974248
		Chrysoculter_rhomboideus_RCC1486_CAMPEP0119410304
		Pavlova_sp_CCMP459_CAMPEP0185186924
		Mallomonas_sp_CCMP3275_CAMPEP0182436004
		Fibrocapsa_japonica_CCMP1661_CAMPEP0113945080
		Pavlova_gyrans_CCMP608_CAMPEP0206047490
		Exanthemachrysis_gayraliae_RCC1523_CAMPEP0206001598
		Pavlova_lutheri_RCC1537_CAMPEP0205968056
		Nannochloropsis_gaditana_CCMP526_Nga04959
		Eustigmatos_magna_CCMP387_KJ408437
		Proteomonas_sulcata_CCMP704_CAMPEP0184291588
		Hanusia_phi_CCMP325_CAMPEP0169524018
		Guillardia_theta_CCMP2712_CAMPEP0113792334
		Rhodomonas_abbreviata_Caron_Lab_isolate_CAMPEP0181311902
		Rhodomonas_lens_RHODO_CAMPEP0177715968
		Rhodomonas_sp_CCMP768_CAMPEP0196725642
		Rhodosorus_marinus_CCMP769_CAMPEP0113959164
		Mallomonas_sp_CCMP3275_CAMPEP0182423230
		Porphyridium_purpureum_CCMP1328_contig20398
		Cyanidioschyzon_merolae_10D_CMD190C
		Cyanidioschyzon_merolae_10D_CMG217C
		Cyanidioschyzon_merolae_10D_CMN338C
		Porphyra_purpurea_NY41A_contig06921
		Porphyra_umbicalis_CCAP13794_contig5472
		Pyropia_yezoensis_U51_contig_27352_g6733
		Calliarthron_tuberculosum_IDg6411t1
		Chondrus_crispus_GSCHCT00014565001
		Gracilaria_changii_156G12T3_DV964054
		;
end;
begin trees;
	translate
		1	Hemiselmis_andersenii_CCMP644_CAMPEP0114132128,
		2	Hemiselmis_andersenii_CCMP1180_CAMPEP0169448160,
		3	Chroomonas_cf_mesostigmatica_CCMP1168_CAMPEP0206227032,
		4	Prasinoderma_singularis_RCC927_CAMPEP0119167294,
		5	Ostreococcus_lucimarinus_CCE9901_XP_001418894,
		6	Ostreococcus_tauri_OTTH0595_CAL54437,
		7	Micromonas_pusilla_CCMP1545_EEH57725,
		8	Alexandrium_tamarense_CCMP1771_CAMPEP0116527612,
		9	Micromonas_sp_CCMP2099_CAMPEP0117647332,
		10	Micromonas_pusilla_RCC2306_CAMPEP0119224620,
		11	Micromonas_sp_RCC299_XP_002500119,
		12	Alexandrium_tamarense_CCMP1771_CAMPEP0116383026,
		13	Ectocarpus_siliculosus_Ec32_Esi0010_0087,
		14	Symbiodinium_sp_Mp_CAMPEP0169653028,
		15	Gymnodinium_catenatum_GC744_CAMPEP0117575528,
		16	Alexandrium_tamarense_CCMP1771_CAMPEP0116262482,
		17	Heterocapsa_rotundata_SCCAPK0483_CAMPEP0168641362,
		18	Heterocapsa_rotundata_SCCAPK0483_CAMPEP0168703282,
		19	Symbiodinium_sp_Mp_CAMPEP0169790016,
		20	Protoceratium_reticulatum_CCMP1889_CAMPEP0168415306,
		21	Scrippsiella_trochoidea_CCMP3099_CAMPEP0115757178,
		22	Scrippsiella_trochoidea_CCMP3099_CAMPEP0115245234,
		23	Lingulodinium_polyedrum_CCMP1738_CAMPEP0118389886,
		24	Protoceratium_reticulatum_CCMP1889_CAMPEP0168391606,
		25	Alexandrium_tamarense_CCMP1771_CAMPEP0116198620,
		26	Lingulodinium_polyedrum_CCMP1738_CAMPEP0117998516,
		27	Pycnococcus_provasolii_RCC2336_CAMPEP0119191390,
		28	Unidentified_prymnesiophyte_CCMP2000_CAMPEP0119056670,
		29	Phaeocystis_sp_CCMP2710_CAMPEP0118813058,
		30	Phaeocystis_antarctica_Caron_Lab_isolate_CAMPEP0173023984,
		31	Phaeocystis_antarctica_CCMP1374_CAMPEP0198172708,
		32	Chrysochromulina_polylepis_UIO037_CAMPEP0115787264,
		33	Calcidiscus_leptoporus_RCC1130_CAMPEP0119354418,
		34	Scyphosphaera_apsteinii_RCC1455_CAMPEP0119300480,
		35	Imantonia_sp_RCC918_CAMPEP0206156796,
		36	Gephyrocapsa_oceanica_RCC1303_CAMPEP0185305440,
		37	Emiliania_huxleyi_CCMP1516_JGI63485,
		38	Isochrysis_sp_CCMP1244_CAMPEP0196688104,
		39	Isochrysis_galbana_CCMP1323_CAMPEP0179807664,
		40	Isochrysis_sp_CCMP1324_CAMPEP0185058376,
		41	Isochrysis_galbana_CCMP1323_CAMPEP0183614696,
		42	Chrysochromulina_rotalis_UIO044_CAMPEP0115846658,
		43	Chrysochromulina_tobin_CCMP291_KJ408445,
		44	Karenia_brevis_SP1_CAMPEP0117113366,
		45	Karlodinium_micrum_CCMP2283_CAMPEP0169198464,
		46	Karlodinium_micrum_CCMP2283_CAMPEP0169076352,
		47	Karenia_brevis_Wilson_CAMPEP0114874700,
		48	Karenia_brevis_SP1_CAMPEP0117159846,
		49	Scyphosphaera_apsteinii_RCC1455_CAMPEP0119326648,
		50	Imantonia_sp_RCC918_CAMPEP0206179854,
		51	Scyphosphaera_apsteinii_RCC1455_CAMPEP0119301148,
		52	Phaeocystis_sp_CCMP2710_CAMPEP0118818280,
		53	Unidentified_prymnesiophyte_CCMP2000_CAMPEP0119099648,
		54	Phaeocystis_antarctica_Caron_Lab_isolate_CAMPEP0172967360,
		55	Phaeocystis_antarctica_CCMP1374_CAMPEP0198174246,
		56	Dinoroseobacter_shibae_DFL12_YP_001542351,
		57	Cyanophora_paradoxa_CCMP329_Contig6776,
		58	Paulinella_chromatophora_M0880_YP_002049520,
		59	Cynobium_sp_PCC7001_ZP_05044757,
		60	Thermosynechococcus_elongatus_BP1_NP_681365,
		61	Leptolyngbia_boryana_IAMM101_strain_dg5_O66148,
		62	Synechococcus_elongatus_PCC6301_YP_172313,
		63	Synechocystis_elongatus_PCC7942_YP_401520,
		64	Acaryochloris_marina_MBIC11017_YP_001515542,
		65	Lyngbia_sp_PCC8106_ZP_01619707,
		66	Trichodesmium_erythraeum_IMS101_YP_720081,
		67	Cylindrospermopsis_raciborskii_CS505_ZP_06309313,
		68	Raphidiopsis_brookii_D9_ZP_06305382,
		69	Cyanothece_sp_PCC7424_YP_002380190,
		70	Nodularia_spumigena_CCY9414_ZP_01631409,
		71	Crocosphaera_watsonii_WH8501_ZP_00517315,
		72	Arthrospira_maxima_CS328_ZP_03274197,
		73	Nostoc_punctiforme_PCC73102_YP_001866241,
		74	Anabaena_variabilis_ATCC29413_YP_320815,
		75	Fremyella_diplosiphon_Fd33_ABX79350,
		76	Unidentified_prasinophyte_RCC2339_CAMPEP0119131272,
		77	Mallomonas_sp_CCMP3275_CAMPEP0182418372,
		78	Protoceratium_reticulatum_CCMP1889_CAMPEP0168370556,
		79	Gymnochlora_sp_CCMP2014_CAMPEP0167770292,
		80	Pseudopedinella_elastica_CCMP716_CAMPEP0172586810,
		81	Lotharella_globosa_LEX01_CAMPEP0114081362,
		82	Lotharella_globosa_CCCM811_CAMPEP0167816630,
		83	Dictyocha_speculum_CCMP1381_CAMPEP0185755778,
		84	Ankylochrysis_lutea_RCC286_KJ408442,
		85	Lingulodinium_polyedrum_CCMP1738_CAMPEP0118280466,
		86	Gymnodinium_catenatum_GC744_CAMPEP0117461206,
		87	Symbiodinium_sp_Mp_CAMPEP0169657040,
		88	Ochromonas_sp_CCMP1899_CAMPEP0119040424,
		89	Bigelowiella_natans_CCMP623_CAMPEP0169547936,
		90	Bigelowiella_natans_CCMP1259_CAMPEP0169612064,
		91	Bigelowiella_natans_CCMP2755_CAMPEP0114186016,
		92	Striatella_unipunctata_CAMPEP0118698608,
		93	Gephyrocapsa_oceanica_RCC1303_CAMPEP0185464612,
		94	Isochrysis_sp_CCMP1244_CAMPEP0196714200,
		95	Gephyrocapsa_oceanica_RCC1303_CAMPEP0185532264,
		96	Isochrysis_galbana_CCMP1323_CAMPEP0179807554,
		97	Exanthemachrysis_gayraliae_RCC1523_CAMPEP0206010660,
		98	Chroomonas_cf_mesostigmatica_CCMP1168_CAMPEP0206240558,
		99	Rhodomonas_salina_CCMP1319_CAMPEP0172101514,
		100	Rhodomonas_lens_RHODO_CAMPEP0177708626,
		101	Rhodomonas_abbreviata_Caron_Lab_isolate_CAMPEP0181315520,
		102	Hemiselmis_andersenii_CCMP644_CAMPEP0114124776,
		103	Hemiselmis_andersenii_CCMP1180_CAMPEP0169441310,
		104	Unidentified_prymnesiophyte_CCMP2000_CAMPEP0119060368,
		105	Phaeocystis_antarctica_CCMP1374_CAMPEP0198172556,
		106	Phaeocystis_antarctica_Caron_Lab_Isolate_CAMPEP0173013404,
		107	Pleurochrysis_carterae_CCMP645_CAMPEP0169949400,
		108	Isochrysis_sp_CCMP1324_CAMPEP0185136414,
		109	Isochrysis_galbana_CCMP1323_CAMPEP0183618188,
		110	Chrysochromulina_tobin_CCMP291_KJ408444,
		111	Dinobryon_sp_UTEXLB2267_CAMPEP0170103954,
		112	Pavlova_sp_CCMP459_CAMPEP0185191794,
		113	Pseudonitzschia_delicatissima_B596_CAMPEP0116102942,
		114	Pseudonitzschia_arenysensis_B593_CAMPEP0116131242,
		115	Pseudonitzschia_australis_1024910AB_CAMPEP0168191416,
		116	Pseudonitzschia_multiseries_CLN47_JGI233711,
		117	Fragilariopsis_cylindrus_CCMP1102_JGI188173,
		118	Fragilariopsis_cylindrus_CCMP1102_JGI264996,
		119	Karenia_brevis_Wilson_CAMPEP0114927116,
		120	Karenia_brevis_SP1_CAMPEP0117150486,
		121	Ochromonas_sp_CCMP1393_CAMPEP0174957604,
		122	Chrysoreinhardia_sp_CCMP3193_CAMPEP0118894084,
		123	Calcidiscus_leptoporus_RCC1130_CAMPEP0119401546,
		124	Prymnesium_parvum_Texoma1_CAMPEP0195577028,
		125	Chrysoculter_rhomboideus_RCC1486_CAMPEP0119419746,
		126	Chrysochromulina_rotalis_UIO044_CAMPEP0115846870,
		127	Pelagomonas_calceolata_RCC969_CAMPEP0119234810,
		128	Unidentified_pelagophyte_RCC1024_CAMPEP0119262048,
		129	Pavlova_lutheri_RCC1537_CAMPEP0205975430,
		130	Fibrocapsa_japonica_CCMP1661_CAMPEP0113933990,
		131	Corethron_hystrix_CAMPEP0113301228,
		132	Geminigera_cryophila_CCMP2564_CAMPEP0179455852,
		133	Geminigera_sp_Caron_Lab_isolate_CAMPEP0173087172,
		134	Pelagococcus_subviridis_CCMP1429_CAMPEP0195706462,
		135	Heterosigma_akashiwo_NB_CAMPEP0116788618,
		136	Heterosigma_akashiwo_CCMP3107_CAMPEP0116656884,
		137	Skeletonema_marinoi_SM1012Hels07_CAMPEP0115905912,
		138	Skeletonema_marinoi_SM1012Den03_CAMPEP0115950912,
		139	Skeletonema_costatum_RA08051305_CAMPEP0113408532,
		140	Bolidomonas_pacifica_CCMP1866_CAMPEP0118644366,
		141	Karlodinium_micrum_CCMP2283_CAMPEP0169102736,
		142	Chaetoceros_cf_neogracile_RCC1993_CAMPEP0119443370,
		143	Scyphosphaera_apsteinii_RCC1455_CAMPEP0119310648,
		144	Leptocylindrus_danicus_var_apora_B651_CAMPEP0116064808,
		145	Leptocylindrus_danicus_var_danicus_B650_CAMPEP0116022856,
		146	Astrosyne_radiata_13vi081A_CAMPEP0116827642,
		147	Aureococcus_anophagefferens_CCMP1850_CAMPEP0168937666,
		148	Cyclophora_tenuis_ECT3854_CAMPEP0116567338,
		149	Phaeodactylum_tricornutum_CCAP10551_XP_002180992,
		150	Thalassiosira_pseudonana_CCMP1335_XP_002286918,
		151	Florenciella_parvula_CCMP2471_CAMPEP0119505726,
		152	Stauroneis_constricta_CCMP1120_CAMPEP0119546770,
		153	Amphiprora_sp_CCMP467_CAMPEP0168721130,
		154	Glenodinium_foliaceum_CCAP11163_CAMPEP0167842374,
		155	Synedropsis_cf_recta_CCMP1620_CAMPEP0119006338,
		156	Nitzschia_sp_RCC80_CAMPEP0113510400,
		157	Odontella_aurita_isolate13025_CAMPEP0113548254,
		158	Cylindrotheca_closterium_KMMCCB181_CAMPEP0113636424,
		159	Asterionellopsis_glacialis_CCMP1581_KJ408439,
		160	Marchantia_palacea_O80333,
		161	Hordeum_vulgare_PORA_P13653,
		162	Hordeum_vulgare_PORB_Q42850,
		163	Arabidopsis_thaliana_PORC_NP_171860,
		164	Cucumus_sativus_Q41249,
		165	Arabidopsis_thaliana_PORA_NP_200230,
		166	Arabidopsis_thaliana_PORB_NP_194474,
		167	Bigelowiella_natans_CCMP623_CAMPEP0169543426,
		168	Bigelowiella_natans_CCMP1259_CAMPEP0169594606,
		169	Bigelowiella_natans_CCMP2755_CAMPEP0114195208,
		170	Lotharella_globosa_LEX01_CAMPEP0114060454,
		171	Lotharella_globosa_CCCM811_CAMPEP0167772432,
		172	Lotharella_globosa_LEX01_CAMPEP0114063672,
		173	Lotharella_globosa_CCCM811_CAMPEP0167812676,
		174	Amorphochlora_amoebiformis_CCMP2058_CAMPEP0118603732,
		175	Chlorarachnion_reptans_CCCM449_CAMPEP0114522438,
		176	Gymnochlora_sp_CCMP2014_CAMPEP0167754710,
		177	Bigelowiella_natans_CCMP623_CAMPEP0169548746,
		178	Bigelowiella_natans_CCMP1259_CAMPEP0169593198,
		179	Bigelowiella_natans_CCMP2755_CAMPEP0114183688,
		180	Picocystis_salinarum_CCMP1897_CAMPEP0113925988,
		181	Picochlorum_oklahomensis_CCMP2329_CAMPEP0118805738,
		182	Chlamydomonas_sp_CCMP681_CAMPEP0119107438,
		183	Chlamydomonas_reinhardtii_CC503cw92mt_XP_001689464,
		184	Volvox_carteri_JGI81013,
		185	Pleurochrysis_carterae_CCMP645_CAMPEP0169941166,
		186	Phaeomonas_parva_CCMP2877_CAMPEP0118859220,
		187	Pinguiococcus_pyrenoidosus_CCMP1144_KJ408438,
		188	Pinguiococcus_pyrenoidosus_CCMP2078_CAMPEP0197384796,
		189	Eutreptiella_gymnastica_CAMPEP0113742728,
		190	Eutreptiella_gymnastica_CAMPEP0113741178,
		191	Pseudopedinella_elastica_CCMP716_CAMPEP0172616022,
		192	Dictyocha_speculum_CCMP1381_CAMPEP0185766260,
		193	Florenciella_parvula_CCMP2471_CAMPEP0119543380,
		194	Tetraselmis_astigmatica_CCMP880_CAMPEP0117675846,
		195	Pyramimonas_obovata_CCMP722_CAMPEP0118928842,
		196	Chlorella_variabilis_NC64A_JGI139763,
		197	Pyramimonas_parkeae_CCMP726_CAMPEP0114297606,
		198	Heterosigma_akashiwo_NB_CAMPEP0116689076,
		199	Heterosigma_akashiwo_CCMP3107_CAMPEP0116623340,
		200	Tetraselmis_astigmatica_CCMP880_CAMPEP0117670086,
		201	Fragilariopsis_cylindrus_CCMP1102_JGI267731,
		202	Pseudonitzschia_delicatissima_B596_CAMPEP0116091910,
		203	Pseudonitzschia_arenysensis_B593_CAMPEP0116131432,
		204	Pseudonitzschia_multiseries_CLN47_JGI248228,
		205	Pseudonitzschia_australis_1024910AB_CAMPEP0168166990,
		206	Corethron_hystrix_CAMPEP0113302768,
		207	Bolidomonas_pacifica_CCMP1866_CAMPEP0118655930,
		208	Skeletonema_marinoi_SM1012Hels07_CAMPEP0115920738,
		209	Skeletonema_costatum_RA08051305_CAMPEP0113379692,
		210	Thalassiosira_pseudonana_CCMP1335_XP_002290537,
		211	Cylindrotheca_closterium_KMMCCB181_CAMPEP0113624412,
		212	Striatella_unipunctata_CAMPEP0118691528,
		213	Synedropsis_cf_recta_CCMP1620_CAMPEP0119005626,
		214	Chaetoceros_cf_neogracile_RCC1993_CAMPEP0119452214,
		215	Nitzschia_sp_RCC80_CAMPEP0113468180,
		216	Odontella_aurita_isolate13025_CAMPEP0113532480,
		217	Glenodinium_foliaceum_CCAP11163_CAMPEP0167871202,
		218	Amphiprora_sp_CCMP467_CAMPEP0168735950,
		219	Astrosyne_radiata_13vi081A_CAMPEP0116832798,
		220	Leptocylindrus_danicus_var_apora_B651_CAMPEP0116072532,
		221	Leptocylindrus_danicus_var_danicus_B650_CAMPEP0116038150,
		222	Cyclophora_tenuis_ECT3854_CAMPEP0116564660,
		223	Phaeodactylum_tricornutum_CCAP10551_XP_002179689,
		224	Asterionellopsis_glacialis_CCMP1581_KJ408440,
		225	Vaucheria_litorea_10015898,
		226	Tribonema_sp_UWCCFW135_KJ408441,
		227	Ochromonas_sp_CCMP1393_CAMPEP0175016496,
		228	Dinobryon_sp_UTEXLB2267_CAMPEP0201102194,
		229	Ochromonas_sp_BG1_CAMPEP0173135610,
		230	Gymnodinium_catenatum_GC744_CAMPEP0117608140,
		231	Aureococcus_anophagefferens_CCMP1850_CAMPEP0168899492,
		232	Chrysoreinhardia_sp_CCMP3193_CAMPEP0118895622,
		233	Pelagomonas_calceolata_RCC969_CAMPEP0119233572,
		234	Sarcinochrysis_sp_CCMP770_CAMPEP0197413596,
		235	Unidentified_pelagophyte_RCC1024_CAMPEP0119272624,
		236	Pelagococcus_subviridis_CCMP1429_CAMPEP0195673166,
		237	Chrysocystis_fragilis_CCMP3189_CAMPEP0197386858,
		238	Ankylochrysis_lutea_RCC286_KJ408443,
		239	Aureoumbra_lagunensis_CCMP1510_CAMPEP0197288796,
		240	Chattonella_subsalsa_CCMP2191_CAMPEP0117746052,
		241	Geminigera_cryophila_CCMP2564_CAMPEP0179444846,
		242	Geminigera_sp_Caron_Lab_isolate_CAMPEP0173094498,
		243	Cryptomonas_curvata_CCAP97952_CAMPEP0172173342,
		244	Chromulina_nebulosa_UTEXLB2642_CAMPEP0196765140,
		245	Imantonia_sp_RCC918_CAMPEP0206163726,
		246	Chrysochromulina_polylepis_UIO037_CAMPEP0115793924,
		247	Prymnesium_parvum_Texoma1_CAMPEP0195613412,
		248	Rhizochromulina_cf_marina_CCMP1243_CAMPEP0118974248,
		249	Chrysoculter_rhomboideus_RCC1486_CAMPEP0119410304,
		250	Pavlova_sp_CCMP459_CAMPEP0185186924,
		251	Mallomonas_sp_CCMP3275_CAMPEP0182436004,
		252	Fibrocapsa_japonica_CCMP1661_CAMPEP0113945080,
		253	Pavlova_gyrans_CCMP608_CAMPEP0206047490,
		254	Exanthemachrysis_gayraliae_RCC1523_CAMPEP0206001598,
		255	Pavlova_lutheri_RCC1537_CAMPEP0205968056,
		256	Nannochloropsis_gaditana_CCMP526_Nga04959,
		257	Eustigmatos_magna_CCMP387_KJ408437,
		258	Proteomonas_sulcata_CCMP704_CAMPEP0184291588,
		259	Hanusia_phi_CCMP325_CAMPEP0169524018,
		260	Guillardia_theta_CCMP2712_CAMPEP0113792334,
		261	Rhodomonas_abbreviata_Caron_Lab_isolate_CAMPEP0181311902,
		262	Rhodomonas_lens_RHODO_CAMPEP0177715968,
		263	Rhodomonas_sp_CCMP768_CAMPEP0196725642,
		264	Rhodosorus_marinus_CCMP769_CAMPEP0113959164,
		265	Mallomonas_sp_CCMP3275_CAMPEP0182423230,
		266	Porphyridium_purpureum_CCMP1328_contig20398,
		267	Cyanidioschyzon_merolae_10D_CMD190C,
		268	Cyanidioschyzon_merolae_10D_CMG217C,
		269	Cyanidioschyzon_merolae_10D_CMN338C,
		270	Porphyra_purpurea_NY41A_contig06921,
		271	Porphyra_umbicalis_CCAP13794_contig5472,
		272	Pyropia_yezoensis_U51_contig_27352_g6733,
		273	Calliarthron_tuberculosum_IDg6411t1,
		274	Chondrus_crispus_GSCHCT00014565001,
		275	Gracilaria_changii_156G12T3_DV964054
		;
[Note: This tree contains information on the topology,
branch lengths (if present), and the probability
of the partition indicated by the branch.]
tree con_50_majrule = (1:2.952930174285121e-03,2:2.764671397338060e-03,(3:1.254138060987899e-01,(((((((((((4:4.208392594665458e-01,(5:7.362852137558693e-02,6:9.676177724031404e-02)1.000:2.152917794925658e-01)0.974:8.184948683675160e-02,((7:2.857927639817972e-03,8:2.854885055283483e-03)1.000:9.020541836766705e-02,((9:2.658001952908051e-03,10:2.677952460228274e-03)1.000:1.025738975461156e-01,(11:6.…
[Note: This tree contains information only on the topology
and branch lengths (median of the posterior probability density).]
tree con_50_majrule = (1:2.952930174285121e-03,2:2.764671397338060e-03,(3:1.254138060987899e-01,(((((((((((4:4.208392594665458e-01,(5:7.362852137558693e-02,6:9.676177724031404e-02):2.152917794925658e-01):8.184948683675160e-02,((7:2.857927639817972e-03,8:2.854885055283483e-03):9.020541836766705e-02,((9:2.658001952908051e-03,10:2.677952460228274e-03):1.025738975461156e-01,(11:6.160320848721092e-03,…
end;
