# Supplementary material for: Extensive horizontal gene transfer, duplication, and loss of chlorophyll synthesis genes in the algae
Source: BMC Evol Biol. 2015 Feb 10;15:16. doi: 10.1186/s12862-015-0286-4 (PMC4337275; doi:10.1186/s12862-015-0286-4)
Supplement: Additional file 3: — Maximum-likelihood tree. Newick format (.tre). [file 12862_2015_286_MOESM3_ESM.zip › 12862_2015_286_MOESM3_ESM.tre]

(Hemi.32128:0.00000118501690013423,(Chro.27032:0.13819433969573483023,
(((Rhod.15968:0.07161173276332119531,(Rhod.25642:0.08172272817993141147,
Rhod.11902:0.07302572513796716513)32:0.01756964963304067512)
53:0.03988964282488793867,(Prot.91588:0.20974243456576222022,
(Hanu.24018:0.00851211615284833654,Guil.92334:0.03702623191525629409)
100:0.12904657809279981850)43:0.03641437029970665679)64:0.08015086555091573139,
(Ecto.00087:0.32828706671500390568,((((((Pico.25988:0.29672850273648410102,
(Marc.80333:0.14402786027710506866,(Cucu.41249:0.06653922045755686354,
((Arab.94474:0.06353081054884006373,Arab.00230:0.05012200905542433388)
69:0.02870086496775215226,(Arab.71860:0.07204861093667135064,
(Hord.42850:0.00429181425871448270,Hord.13653:0.00000118501690013423)
100:0.12693891955568639696)41:0.02359623717100908097)47:0.02051786466517549479)
88:0.05056385022564423293)94:0.09255872638253033469)46:0.05955014413283089836,
(Chlo.39763:0.08381394824076032757,((Pico.05738:0.23636418841501344312,
Chla.07438:0.17251164837308241573)14:0.02784071122458055270,
(Chla.89464:0.02530118104930241529,Volv.81013:0.05993026038872926314)
100:0.16025805949534435713)14:0.01534253141472705778)30:0.04914000050335255720)
62:0.08048002181859283122,(((Pleu.41166:0.31986494395852527184,
((((((Eust.08437:0.13972035383266576125,Nann.04959:0.13770168734769439034)
98:0.19661998693878918187,(((Ochr.16496:0.20661904558699506484,
Fibr.45080:0.19697277932828891056)26:0.04954730691558505151,
((Dino.02194:0.17770059838135196517,Ochr.35610:0.09638138365794680917)
49:0.05194711611555021674,Gymn.08140:0.10851803418785277433)
48:0.05477598409639831967)24:0.04626625965607013974,
((Mall.36004:0.21305190301238888240,((Cryp.73342:0.16532030592950167081,
(Gemi.94498:0.00000118501690013423,Gemi.44846:0.00000118501690013423)
100:0.09699428418251163087)100:0.25641436443146153890,
Chro.65140:0.11598148025996037058)41:0.08526931127565622048)
17:0.05291145091602101475,(Mall.18372:0.17513191269527633720,
(Ochr.40424:0.21837065827114193750,((Prot.70556:0.08284125135013496732,
(Ling.80466:0.07663419714357835866,Symb.57040:0.10587589521305476592)
70:0.02619524071274783802)100:0.07969436380792407904,
(((Loth.81362:0.00000118501690013423,Loth.16630:0.00000118501690013423)
100:0.10524418889903433549,(Pseu.86810:0.13114029419458445025,
((((Dino.03954:0.13802611418227730966,(Ochr.57604:0.08573612634761176854,
Gymn.61206:0.21394405287314960384)97:0.10806399387590868988)
78:0.11233713133334269352,(Gemi.87172:0.00000118501690013423,
Gemi.55852:0.00000118501690013423)100:0.15553922228748398582)
34:0.03376491451432469398,(Dict.55778:0.10205177370666849990,
Anky.08442:0.11073402553350755739)70:0.04425468454698994886)
16:0.01271193647306556943,(Boli.44366:0.18612542420930527909,
(Scyp.10648:0.09203242024217742068,((((Unid.62048:0.06679772314051676818,
(Pela.34810:0.05644227002962256406,Pela.06462:0.05584010106283544134)
37:0.01278598639346710010)67:0.02695929315396429840,
Aure.37666:0.12191217410114407738)43:0.04309954336301766858,
((Pavl.75430:0.06300998308604767451,((Chry.94084:0.12420240040163982309,
((Chro.40558:0.05855491302249719171,(Rhod.01514:0.00000118501690013423,
Rhod.08626:0.00000118501690013423)100:0.03557120560894525690)
99:0.05817572249305957843,(Rhod.15520:0.02264268607330944053,
(Hemi.41310:0.00000118501690013423,Hemi.24776:0.00000118501690013423)
100:0.04519928458592712556)91:0.04132341305336947185)68:0.03043626766500717382)
27:0.02208406571295826182,(((((Prym.46064:0.05231897849211430279,
Calc.01546:0.21354434621920448389)30:0.01287367259425804128,
Geph.64612:0.35278378678184374451)8:0.02538272247502152204,
(Exan.10660:0.12075621280962293980,(Chry.19746:0.11082549374764825989,
Pavl.91794:0.09245067739360761372)70:0.03493901060723245133)
52:0.04314918737225714035)4:0.01922460877732701592,
(Unid.60368:0.02455060104874794841,(Phae.13404:0.00000118501690013423,
Phae.72556:0.00000118501690013423)100:0.05611017676912411628)
95:0.04893675392589477702)6:0.02613720229307952073,
((Chry.08444:0.08499678206689660620,Chry.46870:0.08871729028093196245)
68:0.02393726569993025535,(Pleu.49400:0.04142381800958529897,
(((Isoc.18188:0.00000118501690013423,Isoc.36414:0.00000118501690013423)
100:0.05275113945745101007,Isoc.07554:0.04284764738736271394)
52:0.01177638306358719418,(Geph.32264:0.00692658247165095584,
Isoc.14200:0.01096439822559487631)100:0.05151327463682567331)
25:0.00444088054706894778)69:0.03176637745787285610)29:0.01143009612956927962)
1:0.00485787198150713136)11:0.02468788230371126227)16:0.03387247920566768822,
(Karl.02736:0.10180819313355111977,(Kare.27116:0.00000118501690013423,
Kare.50486:0.00000118501690013423)100:0.16746474774153072285)
67:0.04172118318092676859)8:0.02062443038001267326)5:0.01128094046095007297,
(Flor.05726:0.05983926771476939799,((Stri.98608:0.25941321953828910818,
Core.01228:0.14662840828908851876)49:0.02494486645500777755,
((((Hete.56884:0.00000118501690013423,Hete.88618:0.00000118501690013423)
100:0.19322408882601463387,Chae.43370:0.14186157297666515675)
16:0.03614700073365789690,((Fibr.33990:0.10739005953679595096,
(Lept.22856:0.06827194912087745926,Lept.64808:0.07461976312549054025)
76:0.04697721237808579614)56:0.03593780396527326837,
((((Odon.48254:0.08793043422444628276,Aste.08439:0.07036870649831600266)
54:0.02262982040918969442,(Cyli.36424:0.14549125120137068601,
Syne.06338:0.09464510420775987254)36:0.02166161219752920156)
85:0.06034307912904877946,(Phae.80992:0.09803575028390493218,
(((Glen.42374:0.05541185203065565612,Nitz.10400:0.08563548241679243278)
44:0.02268008354500443066,(Stau.46770:0.10514777243483941493,
((Frag.88173:0.00426357913175114903,Frag.64996:0.00000118501690013423)
100:0.10045764832754920659,(((Pseu.31242:0.01551914976533347833,
Pseu.02942:0.01980551017280219109)94:0.03899476938122267006,
Pseu.91416:0.02130721824785311927)43:0.02389928147436345615,
Pseu.33711:0.01559632059710468199)61:0.03862880627380512605)
77:0.03076841759630328729)36:0.02401756965507330366)34:0.01704856454381212597,
Amph.21130:0.09311813382825982754)40:0.01761288960928282521)
49:0.02759817667645061978)79:0.04330450900529148744,
(Cycl.67338:0.16104088183223083663,Astr.27642:0.12546139053867672031)
78:0.05056179290313574104)55:0.04121491400914113062)5:0.01107209560165483067)
15:0.02279340557837536765,(Thal.86918:0.07808352314868091670,
((Skel.08532:0.00000118501690013423,Skel.05912:0.00000118501690013423)
33:0.00000118501690013423,Skel.50912:0.00000118501690013423)
100:0.06544469123551666101)100:0.11559593925630869127)17:0.01269115612180597187)
78:0.03870610943964996470)77:0.05556616607893458126)7:0.00666086207296759120)
64:0.07141468459285478521)51:0.05126810982024310182)18:0.02684608545179215447)
40:0.07791882024441115773)18:0.03231505656260678927,
(Gymn.70292:0.18243305438493093162,((Bige.12064:0.00000118501690013423,
Bige.47936:0.00000118501690013423)87:0.00848851692491572364,
Bige.86016:0.00000118501690013423)100:0.15454087428099963497)
61:0.05486348460299279861)20:0.02363101421056178902)54:0.09114067121956825890)
56:0.07958503563981396411)100:0.28530518804697968527)2:0.00659665386111685150)
48:0.06636713151169852665)42:0.04227294805735590244,
(Vauc.15898:0.17742362445017148542,Trib.08441:0.13982221166050140537)
100:0.15256767082979436068)40:0.04086711511958511511,
(((((Aure.88796:0.05360441202532859745,((Sarc.13596:0.08522310911535817268,
Chry.86858:0.10261822171203621723)92:0.03961353585704192881,
Chry.95622:0.09673410589690333017)43:0.02897749868465990253)
71:0.04777888073993313833,Anky.08443:0.12036621480606536638)
77:0.05215119039791150934,((Pela.73166:0.06174979419804258601,
(Pela.33572:0.07739913387245231369,Unid.72624:0.07581270018967636859)
31:0.01670108805782316574)60:0.04282061343905761708,
Aure.99492:0.10952735432668553317)79:0.04687630497805241742)
100:0.18042710308998882729,((((((Odon.32480:0.07305203003085468383,
(((Phae.79689:0.07001570381285344979,Aste.08440:0.07436169498470618366)
18:0.01886004609132981014,(((Astr.32798:0.12756237909185536017,
Cycl.64660:0.06010998139030705734)45:0.02959093626054803972,
(((Skel.79692:0.00000118501690013423,Skel.20738:0.00000118501690013423)
100:0.04993383467433329392,Thal.90537:0.04647982216226960450)
100:0.07492419523039638152,Syne.05626:0.13530212044362860402)
6:0.00000118501690013423)28:0.01080600873792149884,
(Amph.35950:0.12412340887150787039,((Stri.91528:0.15770844116304236215,
(Lept.38150:0.05924632283750931594,Lept.72532:0.06988773805247258664)
77:0.03689114495511244818)15:0.02493881848076334035,
Chae.52214:0.09968524551491972363)20:0.02709873584222964246)
5:0.01788530838716093432)4:0.01644864954535077764)35:0.05226683105947931701,
((Frag.67731:0.06571536489656328028,((Pseu.66990:0.02845294483730291188,
Pseu.48228:0.04746564717362889568)51:0.03394381232880908095,
(Pseu.91910:0.00000118501690013423,Pseu.31432:0.02551519161598055085)
73:0.01088764555696439783)35:0.02081407117861060196)61:0.04924591483227583333,
Nitz.68180:0.04494928195871607246)43:0.03912708201960517912)
11:0.02240219149699436071)14:0.03651046731055113820,
Glen.71202:0.03884969158110321286)20:0.02865472162320913119,
Cyli.24412:0.10832132905688665603)73:0.04123594927516528036,
(Boli.55930:0.15747958381602344957,Core.02768:0.15237937960985109553)
56:0.03365262791042882007)89:0.07722508293555574443,
((((Chry.08445:0.09500757488368558046,Chry.46658:0.10446459294836708820)
96:0.07992851717022450564,(Scyp.26648:0.09439896280375412174,
((((Karl.98464:0.09241501449148577241,Karl.76352:0.08108308538801745069)
100:0.14314241782449554918,(Kare.13366:0.19940184398834928658,
(Kare.74700:0.00000118501690013423,Kare.59846:0.00000118501690013423)
100:0.11201382689016059491)92:0.09393030313065239834)94:0.07507862583019070390,
(Scyp.01148:0.10662100557663987954,Iman.79854:0.13276229793487751007)
72:0.02782689364098584958)51:0.05007048969242870740,
((((Geph.05440:0.00000118501690013423,(Emil.63485:0.09675014502212617162,
Isoc.88104:0.00000118501690013423)65:0.00428286285613169691)
100:0.13091372171480875064,((Isoc.58376:0.00000118501690013423,
Isoc.14696:0.00000118501690013423)100:0.06791264650834651084,
Isoc.07664:0.09623060576620871831)92:0.05127738294317981532)
99:0.11966510370772734384,((Unid.56670:0.04310927516068890214,
(Phae.13058:0.03355808747646380624,(Phae.72708:0.00000118501690013423,
Phae.23984:0.00000118501690013423)100:0.03270187479395418595)
95:0.03706588454715700059)100:0.12922814607095869932,
(Chry.87264:0.13769793614297454187,((Scyp.00480:0.09616726484419245435,
Iman.56796:0.10298461938789159331)71:0.02638087541311647313,
Calc.54418:0.11847325160107800845)99:0.06712674535563177558)
96:0.05909478991487926436)57:0.04893318469658216457)100:0.26010601716486347890,
(Unid.99648:0.04482551864183469126,(Phae.18280:0.04184557982722061920,
(Phae.67360:0.00000118501690013423,Phae.74246:0.00000118501690013423)
100:0.03769977084831089426)100:0.07134441752379701296)41:0.03577323294782076141)
80:0.06463651279030403762)100:0.14855788936245648002)90:0.04792678017004724234)
100:0.13105187821231040202,(Chry.93924:0.07741963817724377417,
Prym.46572:0.06807685081043525488)87:0.03832637523902665544)
62:0.03489704731849346819,Iman.63726:0.12527829468320961226)
95:0.08731761410544341961)55:0.03699007629211820830,
((Pavl.68056:0.11882292815552059073,Chry.10304:0.11984261153362468777)
65:0.03704756823525523490,(Pavl.86924:0.12282647884176541020,
(Exan.01598:0.08342414322298952190,Pavl.47490:0.11360112056349651322)
49:0.03163630915366420771)33:0.02676380141031823798)98:0.16051734773689638192)
25:0.03442635554004810222)47:0.04232831750351636474,
((Chat.46052:0.07794327923083491094,(Hete.89076:0.00000118501690013423,
Hete.23340:0.00000118501690013423)100:0.16987481365839793290)
100:0.13339302872759514762,(Rhiz.74248:0.13591067209331195165,
(Dict.66260:0.10443404918416640537,(Pseu.16022:0.23575798014544308012,
Flor.43380:0.21019921827128593139)50:0.04073563689743212729)
46:0.02697633566355414625)93:0.09370936506149343814)68:0.04314908325408289141)
44:0.05080707565325680991)25:0.04053480115529876221,
((Ping.08438:0.01774792791547691664,Ping.84796:0.00000118501690013423)
100:0.17642563446178655129,Phae.59220:0.15175151062634811838)
100:0.19105519490958794426)88:0.12647742908344453139,
(((Tetr.75846:0.17600965475115620817,Tetr.70086:0.14746449535336356162)
100:0.18529255879046108157,(Pyra.28842:0.14157958523035527043,
Pyra.97606:0.20253332686090694259)99:0.09370938870693959477)
99:0.11455589278641946371,((Eutr.41178:0.07544733122223649946,
Eutr.42728:0.05691048468576578173)100:0.25321508013298643647,
(((Loth.60454:0.00000118501690013423,Loth.72432:0.00000118501690013423)
100:0.12271676316702689880,(Bige.95208:0.00000118501690013423,
(Bige.43426:0.00000118501690013423,Bige.94606:0.00000118501690013423)
85:0.00870928153153961715)100:0.11576858011563484485)100:0.16257211544592831132,
(((Bige.48746:0.00000118501690013423,Bige.93198:0.00000118501690013423)
69:0.00000118501690013423,Bige.83688:0.00426308713237286401)
100:0.10234144076058840356,(((Loth.12676:0.00000118501690013423,
Loth.63672:0.00000118501690013423)100:0.14846180329241998042,
Chlo.22438:0.04488964718231258644)38:0.04317243732803100614,
(Amor.03732:0.08251594376986053081,Gymn.54710:0.11040798125513257011)
65:0.03173902122922919039)36:0.04909932855242858663)71:0.09622429709241542284)
100:0.16369606571060535405)54:0.07459201945388917177)40:0.04251484461227039019)
36:0.03425712791501709514)99:0.18269039610347503899,
(Unid.31272:0.60231199868149765120,(((Micr.57725:0.00000118501690013423,
Alex.27612:0.00000118501690013423)100:0.07809366103449338903,
((Micr.00119:0.00000118501690013423,Alex.83026:0.01294070065726913958)
97:0.10258790802279973975,(Micr.24620:0.00000118501690013423,
Micr.47332:0.00000118501690013423)100:0.11195710549363141473)
63:0.08388426705752817514)100:0.20286916685627109924,
((Ostr.18894:0.07777531989731603645,Ostr.54437:0.10262264422827567512)
100:0.23610964157092326210,Pras.67294:0.46099599108479361043)
61:0.07632671515449818145)86:0.15227175172297918726)64:0.12158648126071093520)
42:0.07270582932579891522,Pycn.91390:0.66441243238912861546)
40:0.06405758084624192661)42:0.06910177665678472747,
(((((Symb.90016:0.10772889711931257772,Hete.03282:0.20213070352895218251)
26:0.05263441083338567250,((Scri.45234:0.03911069125426089310,
Scri.57178:0.04854449916322853276)99:0.08213041756338358701,
(Alex.98620:0.14274919186711693131,(Ling.98516:0.11673569116847297422,
Prot.91606:0.15317615628328132282)28:0.01209894886904614060)
56:0.05229100912743402801)19:0.01861159228125568166)28:0.04429739596258937956,
Gymn.75528:0.19699535122869771264)42:0.02197568476498724249,
((Ling.89886:0.06975362201898170633,Prot.15306:0.15845130694174092145)
80:0.03043985482862488282,(Hete.41362:0.24806542758203206644,
(Symb.53028:0.20764148466342449706,Alex.62482:0.17911391898351489149)
50:0.02537408361801884310)20:0.02533604203308653657)77:0.08805835436798459259)
100:0.30798625104890681170,(Cyan.g6776:0.27962214616726860372,
((Acar.15542:0.27630831123683746720,(Lyng.19707:0.09623561292487914365,
((Ther.81365:0.18080412839028436878,((Dino.42351:0.45279579446397760778,
Lept.66148:0.08053699726008829718)57:0.05086569614862148508,
((Syne.72313:0.00859956402041336075,Syne.01520:0.00000118501690013423)
100:0.07953207101499025489,(Paul.49520:0.24110438778412526806,
Cyno.44757:0.22954447261737676023)100:0.19378945435449820844)
55:0.05900058215010064999)92:0.09940716991772337308)85:0.07562786171580333783,
Tric.20081:0.15005315317575718126)65:0.04467261271793006999)
52:0.04268743091859304034)78:0.03994512674254252493,
((Cyan.80190:0.16497934498722277574,(Cyli.09313:0.02064600177418758620,
Raph.05382:0.00993558826410283202)100:0.09168754840323087296)
69:0.04224622906623979463,(Nodu.31409:0.13026173514666883335,
((Croc.17315:0.14454690830993630057,((Arth.74197:0.15254393150960518510,
Anab.20815:0.04472607274209648015)26:0.01654418368444408871,
Frem.79350:0.10878357583214182114)32:0.01915563455055892955)
76:0.03697594126784242013,Nost.66241:0.07392251484795857308)
82:0.05252366162114587705)46:0.03630041348524601363)75:0.04643790386871187587)
90:0.08214438952512506664)100:0.16525014122611761391)66:0.05326018375183787928)
100:0.26951759096327942977,(Rhod.59164:0.53402593922653196490,
(((Pyro.g6733:0.05046266792725593447,(Porp.06921:0.04267816899313595785,
Porp.g5472:0.02770445395882071074)95:0.03190811240406753874)
100:0.35151330471458652749,((Grac.64054:0.17687340516719973760,
Chon.65001:0.10962497087623074288)82:0.11615452182435291595,
Call.411t1:0.31508176914109248257)60:0.07782274487351248382)
66:0.08711304619420610906,((Cyan.G217C:0.00000118501690013423,
Cyan.N338C:0.01743563045144383775)67:0.00795511006702426943,
Cyan.D190C:0.05958282671496198390)100:0.59887416013243643942)
98:0.14612137034537084346)60:0.06378508037669532171)67:0.08027957848227017246,
(Mall.23230:0.11999953101452383308,Porp.20398:0.11083723778743093114)
100:0.41262620813471467818)61:0.07834328971583258416)100:0.30685796590409492035)
100:0.19053594785617669616)100:0.20936445601919609349,
Hemi.48160:0.00000118501690013423);
