# Supplementary material for: Extensive horizontal gene transfer, duplication, and loss of chlorophyll synthesis genes in the algae
Source: BMC Evol Biol. 2015 Feb 10;15:16. doi: 10.1186/s12862-015-0286-4 (PMC4337275; doi:10.1186/s12862-015-0286-4)
Supplement: Additional file 4: — Complete list of POR protein sequences. Excel spreadsheet (.xlsx) of identifying information of POR protein sequences used, organized by taxon and clade in the POR phylogeny. [file 12862_2015_286_MOESM4_ESM.xlsx]

## Sheet: Sheet1
Sequence IDs refer to NCBI accession numbers, unless indicated with "CAMPEP", "JGI", or "*".
CAMPEP: (protein ID) http://camera.calit2.net/mmetsp/list.php
JGI: (protein ID) http://genome.jgi-psf.org/
* C. crispus: J Collen and C Boyen
* C. merolae: http://merolae.biol.s.u-tokyo.ac.jp/
* C. paradoxa: http://cyanophora.rutgers.edu/cyanophora/home.php
* C. tuberculosum: http://dbdata.rutgers.edu/data/plantae
* E. siliculosus: http://bioinformatics.psb.ugent.be/orcae/
* N. gaditana: http://nannochloropsis.genomeprojectsolutions-databases.com/
* P. purpurea and P. umbicalis: http://dbdata.rutgers.edu/nori
* P. purpureum: http://cyanophora.rutgers.edu/porphyridium
* P. yezoensis: http://nrifs.fra.affrc.go.jp/researccenter/5_AG/genomes/nori (accessed on 10 July 2013)
* V. litorea: JA Schwartz and SK Pierce
Sequences from this study in bold.
				Accession number of POR protein sequence, organized by clade in the POR protein phylogeny:
taxonomy	genus	species	culture ID	cyanobacterial	glaucophytic	dinoflagellate POR1	dinoflagellate POR2	rhodophytic	streptophytic	"UTC" chlorophytic	prasinophytic	euglenoid	chlorarachniophytic POR1	chlorarachniophytic POR2	stramenopile/haptophyte basal	stramenopile/haptophyte POR1	stramenopile/haptophyte POR2
Cercozoa; Chlorarachniophyceae	Amorphochlora (previously Lotharella)	amoebiformis	CCMP2058										CAMPEP: 0118603732
Cercozoa; Chlorarachniophyceae	Bigelowiella	natans	CCMP1259										CAMPEP: 0169593198	CAMPEP: 0169594606			CAMPEP: 0169612064
Cercozoa; Chlorarachniophyceae	Bigelowiella	natans	CCMP2755										CAMPEP: 0114183688	CAMPEP: 0114195208			CAMPEP: 0114186016
Cercozoa; Chlorarachniophyceae	Bigelowiella	natans	CCMP623										CAMPEP: 0169548746	CAMPEP: 0169543426			CAMPEP: 0169547936
Cercozoa; Chlorarachniophyceae	Chlorarachnion	reptans	CCMP449										CAMPEP: 0114522438
Cercozoa; Chlorarachniophyceae	Gymnochlora	species	CCMP2014										CAMPEP: 0167754710				CAMPEP: 0167770292
Cercozoa; Chlorarachniophyceae	Lotharella	globosa	CCCM811										CAMPEP: 0167812676	CAMPEP: 0167772432			CAMPEP: 0167816630
Cercozoa; Chlorarachniophyceae	Lotharella	globosa	LEX01										CAMPEP: 0114063672	CAMPEP: 0114060454			CAMPEP: 0114081362
Cercozoa; Filosa	Paulinella	chromatophora	M0880	YP_002049520
Chlorophyta incertae sedis	Picocystis	salinarum	CCMP1897								CAMPEP: 0113925988
Chlorophyta; Chlorodenrophyceae	Tetraselmis	astigmatica	CCMP880								CAMPEP: 0117670086, CAMPEP: 0117675846
Chlorophyta; Chlorophyceae	Chlamydomonas	reinhardtii	CC-503 cw92 mt+							XP_001689464
Chlorophyta; Chlorophyceae	Chlamydomonas	species	CCMP681							CAMPEP: 0119107438
Chlorophyta; Chlorophyceae	Volvox	carteri								JGI: 81013
Chlorophyta; Mamiellophyceae	Micromonas	pusilla	CCMP1545								EEH57725
Chlorophyta; Mamiellophyceae	Micromonas	pusilla	RCC 2306								CAMPEP: 0119224620
Chlorophyta; Mamiellophyceae	Micromonas	species	CCMP2099								CAMPEP: 0117647332
Chlorophyta; Mamiellophyceae	Micromonas	species	RCC 299								XP_002500119
Chlorophyta; Mamiellophyceae	Ostreococcus	lucimarinus	CCE9901								XP_001418894
Chlorophyta; Mamiellophyceae	Ostreococcus	tauri	OTTH0595								CAL54437
Chlorophyta; Prasinophyceae	Prasinoderma	singularis	RCC 927								CAMPEP: 0119167294
Chlorophyta; Prasinophyceae	Pycnococcus	provasolii	RCC 2336								CAMPEP: 0119191390
Chlorophyta; Prasinophyceae	Pyramimonas	obovata	CCMP722								CAMPEP: 0118928842
Chlorophyta; Prasinophyceae	Pyramimonas	parkae	CCMP726								CAMPEP: 0114297606
Chlorophyta; Prasinophyceae	Unidentified	prasinophyte	RCC 2339								CAMPEP: 0119131272
Chlorophyta; Trebouxiophyceae	Picochlorum	oklahomensis	CCMP2329							CAMPEP: 0118805738
Chlorophyta; Trebuxiophyceae	Chlorella	variabilis	NC64A							JGI: 139763
Cryptophyta; Chroomonadaceae	Chroomonas	cf. mesostigmatica	CCMP1168					CAMPEP: 0206227032									CAMPEP: 0206240558
Cryptophyta; Cryptomonadaceae	Cryptomonas	curvata	CCAP 979/52														CAMPEP: 0172173342
Cryptophyta; Cryptophyceae	Guillardia	theta	CCMP2712					JGI: 85543
Cryptophyta; Cryptophyceae	Hanusia	phi	CCMP325					CAMPEP: 0169524018
Cryptophyta; Cryptophyceae	Hemiselmis	andersenii	CCMP1180					CAMPEP: 0169448160									CAMPEP: 0169441310
Cryptophyta; Cryptophyceae	Hemiselmis	andersenii	CCMP644					CAMPEP: 0114132128									CAMPEP: 0114124776
Cryptophyta; Geminigeraceae	Geminigera	cryophila	CCMP2564														CAMPEP: 0179444846; CAMPEP: 0179455852
Cryptophyta; Geminigeraceae	Geminigera	species	Caron Lab isolate														CAMPEP: 0173087172; CAMPEP: 0173094498
Cryptophyta; Geminigeraceae	Proteomonas	sulcata	CCMP704					CAMPEP: 0184291588
Cryptophyta; Pyrenomonadaceae	Rhodomonas	abbreviata	Caron Lab isolate					CAMPEP: 0181311902									CAMPEP: 0181315520
Cryptophyta; Pyrenomonadaceae	Rhodomonas	lens	RHODO					CAMPEP: 0177715968									CAMPEP: 0177708626
Cryptophyta; Pyrenomonadaceae	Rhodomonas	salina	CCMP1319														CAMPEP: 0172101514
Cryptophyta; Pyrenomonadaceae	Rhodomonas	species	CCMP768					CAMPEP: 0196725642
Cyanophyta; Chroococcales	Crocosphaera	watsonii	WH8501	ZP_00517315
Cyanophyta; Chroococcales	Cyanothece	sp.	PCC 7424	YP_002380190
Cyanophyta; Chroococcales	Cynobium	sp.	PCC 7001	ZP_05044757
Cyanophyta; Nostocales	Anabaena	variabilis	ATCC 29413	NC_007413
Cyanophyta; Nostocales	Cylindrospermopsis	raciborskii	CS-505	ZP_06309313
Cyanophyta; Nostocales	Fremyella	diplosiphon	Fd33	ABX79350
Cyanophyta; Nostocales	Nodularia	spumigena	CCY9414	ZP_01631409
Cyanophyta; Nostocales	Nostoc	punctiforme	PCC 73102	YP_001866241
Cyanophyta; Nostocales	Raphidiopsis	brookii	D9	ZP_06305382
Cyanophyta; Oscillatoriales	Arthrospira	maxima	CS-328	ZP_03274197
Cyanophyta; Oscillatoriales	Lyngbia	sp.	PCC 8106	ZP_01619707
Cyanophyta; Oscillatoriales	Trichodesmium	erythraeum	IMS101	YP_720081
Cyanophyta; Pseudanabaenales	Leptolyngbya	boryana	IAM-M101 strain dg5	O66148
Cyanophyta; Synechococcales	Acaryochloris	marina	MBIC 11017	YP_001515542
Cyanophyta; Synechococcales	Synechococcus	elongatus	PCC 6301	YP_172313
Cyanophyta; Synechococcales	Synechococcus	elongatus	PCC 7942	YP_401520
Cyanophyta; Synechococcales	Thermosynechococcus	elongatus	BP-1	NP_681365
Dinophyta; Brachidiniales	Karenia	brevis	SP1													CAMPEP: 0117113366, CAMPEP: 0117159846	CAMPEP: 0117150486
Dinophyta; Brachidiniales	Karenia	brevis	Wilson													CAMPEP: 0114874700	CAMPEP: 0114927116
Dinophyta; Brachidiniales	Karlodinium	micrum	CCMP2283													CAMPEP: 0169076352, CAMPEP: 0169198464	CAMPEP: 0169102736
Dinophyta; Dinotrichales	Gymnodinium	catenatum	GC744				CAMPEP: 0117575528										CAMPEP: 0117461206, CAMPEP: 0117608140
Dinophyta; Gonyaulacales	Alexandrium	tamarense	CCMP1771			CAMPEP: 0116262482	CAMPEP: 0116198620				CAMPEP: 0116383026, CAMPEP: 0116527612
Dinophyta; Gonyaulacales	Lingulodinium	polyedrum	CCMP1738			CAMPEP: 0118389886	CAMPEP: 0117998516										CAMPEP: 0118280466
Dinophyta; Gonyaulacales	Protoceratium	reticulatum	CCCM535=CCMP1889			CAMPEP: 0168415306	CAMPEP: 0168391606										CAMPEP: 0168370556
Dinophyta; Peridiniales	Heterocapsa	rotundata	SCCAP K-0483			CAMPEP: 0168641362	CAMPEP: 0168703282
Dinophyta; Peridiniales	Scrippsiella	trochoidea	CCMP3099				CAMPEP: 0115245234, CAMPEP: 0115757178
Dinophyta; Suessiales	Symbiodinium	species	Mp			CAMPEP: 0169653028	CAMPEP: 0169790016										CAMPEP: 0169657040
Dinophyta; Thoracosphaerales	Glenodinium	foliaceum	CCAP 1116/3													CAMPEP: 0167871202	CAMPEP: 0167842374
Euglenozoa; Euglenophyceae	Eutreptiella	gymnastica	NIES-381									CAMPEP: 0113741178, CAMPEP: 0113742728
Glaucophyta; Glaucophyceae	Cyanophora	paradoxa	CCMP329		Contig 6776*
Haptophyta; Coccolithales	Calcidiscus	leptoporus	RCC 1130													CAMPEP: 0119354418	CAMPEP: 0119401546
Haptophyta; Coccolithales	Pleurochrysis	carterae	CCMP645								CAMPEP: 0169941166						CAMPEP: 0169949400
Haptophyta; Isochrysidales	Emiliania	huxleyi	CCMP1516													JGI: 63485
Haptophyta; Isochrysidales	Gephyrocapsa	oceanica	RCC 1303													CAMPEP: 0185305440	CAMPEP: 0185532264; CAMPEP: 0185464612
Haptophyta; Isochrysidales	Isochrysis	galbana	CCMP1323													CAMPEP: 0179807664; CAMPEP: 0183614696	CAMPEP: 0179807554; CAMPEP: 0183618188
Haptophyta; Isochrysidales	Isochrysis	species	CCMP1244													CAMPEP: 0196688104	CAMPEP: 0196714200
Haptophyta; Isochrysidales	Isochrysis	species	CCMP1324													CAMPEP: 0185058376	CAMPEP: 0185136414
Haptophyta; Pavlovales	Exanthemachrysis	gayraliae	RCC 1523													CAMPEP: 0206001598	CAMPEP: 0206010660
Haptophyta; Pavlovales	Pavlova	gyrans	CCMP608													CAMPEP: 0206047490
Haptophyta; Pavlovales	Pavlova	lutheri	RCC 1537													CAMPEP: 0205968056	CAMPEP: 0205975430
Haptophyta; Pavlovales	Pavlova	species	CCMP459													CAMPEP: 0185186924	CAMPEP: 0185191794
Haptophyta; Phaeocystales	Phaeocystis	antarctica	Caron Lab isolate													CAMPEP: 0172967360; CAMPEP: 0173023984	CAMPEP: 0173013404
Haptophyta; Phaeocystales	Phaeocystis	antarctica	CCMP1374													CAMPEP: 0198172708; CAMPEP: 0198174246	CAMPEP: 0198172556
Haptophyta; Phaeocystales	Phaeocystis	species	CCMP2710													CAMPEP: 0118813058, CAMPEP: 0118818280
Haptophyta; Prymnesiales	Chrysochromulina	polylepis	UIO037													CAMPEP: 0115793924, CAMPEP: 0115787264
Haptophyta; Prymnesiales	Chrysochromulina	rotalis	UIO044													CAMPEP: 0115846658	CAMPEP: 0115846870
Haptophyta; Prymnesiales	Chrysochromulina	tobin	CCMP291													KJ408445	KJ408444
Haptophyta; Prymnesiales	Chrysoculter	rhomboideus	RCC 1486													CAMPEP: 0119410304	CAMPEP: 0119419746
Haptophyta; Prymnesiales	Imantonia	species	RCC 918													CAMPEP: 0206156796; CAMPEP: 0206163726; CAMPEP: 0206179854
Haptophyta; Prymnesiales	Prymnesium	parvum	Texoma1													CAMPEP: 195613412	CAMPEP: 195577028
Haptophyta; Prymnesiales	Unidentified	prymnesiophyte	CCMP2000													CAMPEP: 0119056670, CAMPEP: 0119099648	CAMPEP: 0119060368
Haptophyta; Zygodiscales	Scyphosphaera	apsteinii	RCC 1455													CAMPEP: 0119300480, CAMPEP: 0119301148, CAMPEP: 0119326648	CAMPEP: 0119310648
Proteobacteria; Rhodobacteraceae	Dinoroseobacter	shibae	DFL 12	YP_001542351
Rhodophyta; Bangiophyceae	Porphyra	purpurea	NY4-1A					contig06921*
Rhodophyta; Bangiophyceae	Porphyra	umbicalis	CCAP 1379/4					contig5472*
Rhodophyta; Bangiophyceae	Pyropia	yezoensis	U-51					contig_27352_g6733*
Rhodophyta; Cyanidiophyceae	Cyanidioschyzon	merolae	10D					CMD190C*, CMG217C*, CMN338C*
Rhodophyta; Florideophyceae	Calliarthron	tuberculosum						IDg6411t1*
Rhodophyta; Florideophyceae	Chondrus	crispus						GSCHCT00014565001*
Rhodophyta; Florideophyceae	Gracilaria	changii	156-G12-T3					DV964054
Rhodophyta; Porphyridiophyceae	Porphyridium	purpureum	CCMP1328					contig_2039.8*
Rhodophyta; Stylonematophyceae	Rhodosorus	marinus	CCMP769					CAMPEP: 0113959164
Stramenopila; Bacillariophyceae	Amphiprora	species	CCMP467													CAMPEP: 0168735950	CAMPEP: 0168721130
Stramenopila; Bacillariophyceae	Asterionellopsis	glacialis	CCMP1581													KJ408440	KJ408439
Stramenopila; Bacillariophyceae	Astrosyne	radiata	13vi08-1A													CAMPEP: 0116832798	CAMPEP: 0116827642
Stramenopila; Bacillariophyceae	Chaetoceros	cf. neogracile	RCC 1993													CAMPEP: 0119452214	CAMPEP: 0119443370
Stramenopila; Bacillariophyceae	Corethron	hystrix														CAMPEP: 0113302768	CAMPEP: 0113301228
Stramenopila; Bacillariophyceae	Cyclophora	tenuis	ECT3854													CAMPEP: 0116564660	CAMPEP: 0116567338
Stramenopila; Bacillariophyceae	Cylindrotheca	closterium	KMMCC:B-181													CAMPEP: 0113624412	CAMPEP: 0113636424
Stramenopila; Bacillariophyceae	Fragilariopsis	cylindrus	CCMP1102													JGI: 267731	JGI: 188173, JGI: 264996
Stramenopila; Bacillariophyceae	Leptocylindrus	danicus var. apora	B651													CAMPEP: 0116072532	CAMPEP: 0116064808
Stramenopila; Bacillariophyceae	Leptocylindrus	danicus var. danicus	B650													CAMPEP: 0116038150	CAMPEP: 0116022856
Stramenopila; Bacillariophyceae	Nitzschia	species	RCC 80													CAMPEP: 0113468180	CAMPEP: 0113510400
Stramenopila; Bacillariophyceae	Odontella	aurita	isolate 1302-5													CAMPEP: 0113532480	CAMPEP: 0113548254
Stramenopila; Bacillariophyceae	Phaeodactylum	tricornutum	CCAP 1055/1													XP_002179689	XP_002180992
Stramenopila; Bacillariophyceae	Pseudo-nitzschia	arenysensis	B593													CAMPEP: 0116131432	CAMPEP: 0116131242
Stramenopila; Bacillariophyceae	Pseudo-nitzschia	australis	10249 10 AB													CAMPEP: 0168166990	CAMPEP: 0168191416
Stramenopila; Bacillariophyceae	Pseudo-nitzschia	delicatissima	B596													CAMPEP: 0116091910	CAMPEP: 0116102942
Stramenopila; Bacillariophyceae	Pseudo-nitzschia	multiseries	CLN-47													JGI: 248228	JGI: 233711
Stramenopila; Bacillariophyceae	Skeletonema	costatum	RA080513-05													CAMPEP: 0113379692	CAMPEP: 0113408532
Stramenopila; Bacillariophyceae	Skeletonema	marinoi	SM1012Den-03														CAMPEP: 0115950912
Stramenopila; Bacillariophyceae	Skeletonema	marinoi	SM1012Hels-07													CAMPEP: 0115920738	CAMPEP: 0115905912
Stramenopila; Bacillariophyceae	Stauroneis	constricta	CCMP1120														CAMPEP: 0119546770
Stramenopila; Bacillariophyceae	Striatella	unipunctata														CAMPEP: 0118691528	CAMPEP: 0118698608
Stramenopila; Bacillariophyceae	Synedropsis	cf. recta	CCMP1620													CAMPEP: 0119005626	CAMPEP: 0119006338
Stramenopila; Bacillariophyceae	Thalassiosira	pseudonana	CCMP1335													XP_002290537	XP_002286918
Stramenopila; Bolidophyceae	Bolidomonas	pacifica	CCMP1866													CAMPEP: 0118655930	CAMPEP: 0118644366
Stramenopila; Chrysophyceae	Chromulina	nebulosa	UTEX LB 2642														CAMPEP: 0196765140
Stramenopila; Chrysophyceae	Dinobryon	species	UTEX LB 2267														CAMPEP: 0170103954; CAMPEP: 0201102194
Stramenopila; Chrysophyceae	Ochromonas	species	BG1														CAMPEP: 0173135610
Stramenopila; Chrysophyceae	Ochromonas	species	CCMP1393														CAMPEP: 0174957604; CAMPEP: 0175016496
Stramenopila; Chrysophyceae	Ochromonas	species	CCMP1899														CAMPEP: 0119040424
Stramenopila; Dictyochophyceae	Dictyocha	speculum	CCMP1381													CAMPEP: 0185766260	CAMPEP: 0185755778
Stramenopila; Dictyochophyceae	Florenciella	parvula	CCMP2471													CAMPEP: 0119543380	CAMPEP: 0119505726
Stramenopila; Dictyochophyceae	Pseudopedinella	elastica	CCMP716													CAMPEP: 0172616022	CAMPEP: 0172586810
Stramenopila; Dictyochophyceae	Rhizochromulina	cf. marina	CCMP1243													CAMPEP: 0118974248
Stramenopila; Eustigmatophyceae	Eustigmatos	magna	CCMP387														KJ408437
Stramenopila; Eustigmatophyceae	Nannochloropsis	gaditana	CCMP526														Nga04959*
Stramenopila; Pelagophyceae	Ankylochrysis	lutea	RCC 286													KJ408443	KJ408442
Stramenopila; Pelagophyceae	Aureococcus	anophagefferens	CCMP1850													CAMPEP: 0168899492	CAMPEP: 0168937666
Stramenopila; Pelagophyceae	Aureoumbra	lagunensis	CCMP1510													CAMPEP: 0197288796
Stramenopila; Pelagophyceae	Chrysocystis	fragilis	CCMP3189													CAMPEP: 0197386858
Stramenopila; Pelagophyceae	Chrysoreinhardia	species	CCMP3193													CAMPEP: 0118895622	CAMPEP: 0118894084
Stramenopila; Pelagophyceae	Pelagococcus	subviridis	CCMP1429													CAMPEP: 0195673166	CAMPEP: 0195706462
Stramenopila; Pelagophyceae	Pelagomonas	calceolata	RCC 969													CAMPEP: 0119233572	CAMPEP: 0119234810
Stramenopila; Pelagophyceae	Sarcinochrysis	species	CCMP770													CAMPEP: 0197413596
Stramenopila; Pelagophyceae	Unidentified	pelagophyte	RCC 1024													CAMPEP: 0119272624	CAMPEP: 0119262048
Stramenopila; Phaeophyceae	Ectocarpus	siliculosus	Ec32					Esi0010_0087*
Stramenopila; Pinguiophyceae	Phaeomonas	parva	CCMP2877												CAMPEP: 0118859220
Stramenopila; Pinguiophyceae	Pinguiococcus	pyrenoidosus	CCMP1144												KJ408438
Stramenopila; Pinguiophyceae	Pinguiococcus	pyrenoidosus	CCMP2078												CAMPEP: 0197384796
Stramenopila; Raphidophyceae	Chattonella	subsalsa	CCMP2191													CAMPEP: 0117746052
Stramenopila; Raphidophyceae	Fibrocapsa	japonica	CCMP1661														CAMPEP: 0113933990, CAMPEP: 0113945080
Stramenopila; Raphidophyceae	Heterosigma	akashiwo	CCMP3107													CAMPEP: 0116623340	CAMPEP: 0116656884
Stramenopila; Raphidophyceae	Heterosigma	akashiwo	NB													CAMPEP: 0116689076	CAMPEP: 0116788618
Stramenopila; Synurophyceae	Mallomonas	species	CCMP3275					CAMPEP: 0182423230									CAMPEP: 0182418372; CAMPEP: 0182436004
Stramenopila; Xanthophyceae	Tribonema	species	UWCC FW 135														KJ408441
Stramenopila; Xanthophyceae	Vaucheria	litorea															VLI_GLEAN_10015898*
Streptophyta; Brassicaceae	Arabidopsis	thaliana							NP_200230 ("PORA"), NP_194474 ("PORB"), NP_171860 ("PORC")
Streptophyta; Cucurbitaceae	Cucumis	sativus							Q41249
Streptophyta; Marchantiaceae	Marchantia	palacea							O80333
Streptophyta; Poaceae	Hordeum	vulgare							P13653 ("PORA"), Q42850 ("PORB")
