# Supplementary material for: Extensive horizontal gene transfer, duplication, and loss of chlorophyll synthesis genes in the algae
Source: BMC Evol Biol. 2015 Feb 10;15:16. doi: 10.1186/s12862-015-0286-4 (PMC4337275; doi:10.1186/s12862-015-0286-4)
Supplement: Additional file 5: — Sequencing primers. Excel spreadsheet (.xlsx) listing degenerate and species-specific primers used to amplify and sequence por genes. [file 12862_2015_286_MOESM5_ESM.xlsx]

## Sheet: Sheet1
	Primer name (*degenerate)	Annealing temperature	Nucleotide sequence (5'-3')	Protein sequence (degenerate primers only)
	Tribonema sp. UWCC-FW-135
initial	F1*	50	TNRTITGYAAYGCIGCINTITA	L(I/V)CNAA(L/V/I)Y
	R2*	50	GCDATRCANCCNGGRTA	YPGCIA
secondary	F3*	50	ACIGGIGCIWSIWSIGGIYTIGG	TGASSGLG
	TribspR1	50	ACGACAAACTTCAAGTCAC
secondary	F3*	50	ACIGGIGCIWSIWSIGGIYTIGG	TGASSGLG
	TribspR2	50	TCAAACTCCTCAAGACACAC
secondary	F3c*	50	ACIGGIRCNWSIWSIGGIYTIGG	TG(A/T)SSGLG
	TribspR2	50	TCAAACTCCTCAAGACACAC
secondary	TribspF2	50	CAAAGCAGAATATCACAGC
	R3*	50	CCRTTCCANSNCCARTA	YW(R/G/S/A)WNG
tertiary	F3*	50	ACIGGIGCIWSIWSIGGIYTIGG	TGASSGLG
	TribspR3	50	GCGTGTGTGGACATATTAC
quaternary	F3*	50-53.3	ACIGGIGCIWSIWSIGGIYTIGG	TGASSGLG
	TribspR5	50-53.3	TATTACACATGCACTGCCA
quaternary	F3c*	50-53.3	ACIGCGIRCNWSIWSIGGIYTIGG	TG(A/T)SSGLG
	TribspR5	50-53.3	TATTACACATGCACTGCCA
quaternary	F3*	50-53.3	ACIGGIGCIWSIWSIGGIYTIGG	TGASSGLG
	TribspR6	50-53.3	CAATTGCGTGGTGATTAGA
quaternary	F3c*	50-53.3	ACIGCGIRCNWSIWSIGGIYTIGG	TG(A/T)SSGLG
	TribspR6	50-53.3	CAATTGCGTGGTGATTAGA
quinary	TspF1	50	ATCTTAAGCCGATTCTCTG
	R3*	50	CCRTTCCANSNCCARTA	YW(R/G/S/A)WNG
	Eustigmatos magna CCMP387
initial	F2*	50	AARGCITAYAARGAYWSIAA	KAYKDSK
	R2*	50	GCDATRCANCCNGGRTA	YPGCIA
secondary	EmagF1	50	GTATAAGGACTCGAAGGTTC
	R3*	50	CCRTTCCANSNCCARTA	YW(R/G/S/A)WNG
secondary	F3*	50-53.3	ACIGGIGCIWSIWSIGGIYTIGG	TGASSGLG
	EmagR1	50-53.3	CGGGGTACATGGAGTTGAA
tertiary	F1*	50.4-56.5	TNRTITGYAAYGCIGCITITA	L(I/V)CNAA(L/V/I)Y
	EmagR3	50.4-56.5	TCCATCACCGTCATCATGTT
tertiary	F3*	50-53.3	ACIGGIGCIWSIWSIGGIYTIGG	TGASSGLG
	EmagR4	50-53.3	TTGAAGACGATGCCCGTAGA
tertiary	F3c*	47.2-50.4	ACIGCGIRCNWSIWSIGGIYTIGG	TG(A/T)SSGLG
	EmagR4	47.2-50.4	TTGAAGACGATGCCCGTAGA
tertiary	F1*	50.4-56.5	TNRTITGYAAYGCIGCITITA	L(I/V)CNAA(L/V/I)Y
	EmagR4	50.4-56.5	TTGAAGACGATGCCCGTAGA
quinary	EmagF6	50	GGTGTTGAAATTTCTCTGTG
	R3*	50	CCRTTCCANSNCCARTA	YW(R/G/S/A)WNG
	Pinguiococcus pyrenoidosus CCMP1144
initial	F1*	50	TNRTITGYAAYGCIGCITITA	L(I/V)CNAA(L/V/I)Y
	R3*	50	CCRTTCCANSNCCARTA	YW(R/G/S/A)WNG
secondary	F3*	58	ACIGGIGCIWSIWSIGGIYTIGG	TGASSGLG
	Ppyr2	58	GATGGTGTTGGTGTTGCC
	Ankylochrysis lutea RCC286 (two products)
initial	F3*	50	ACIGGIGCIWSIWSIGGIYTIGG	TGASSGLG
	R3*	50	CCRTTCCANSNCCARTA	YW(R/G/S/A)WNG
	Asterionellopsis glacialis CCMP1581 POR1
initial	F1*	54	TNRTITGYAAYGCIGCINTITA	L(I/V)CNAA(L/V/I)Y
	R3*	54	CCRTTCCANSNCCARTA	YW(R/G/S/A)WNG
secondary	F3c*	50-53.3	ACIGCGIRCNWSIWSIGGIYTIGG	TG(A/T)SSGLG
	AglacBR2	50-53.3	GAAAGGTTACCAAGATCAG
secondary	F3*	50-53.3	ACIGGIGCIWSIWSIGGIYTIGG	TGASSGLG
	AglacBR2	50-53.3	GAAAGGTTACCAAGATCAG
tertiary	F3*	50	ACIGGIGCIWSIWSIGGIYTIGG	TGASSGLG
	AglacBR3	50	TTACCCGTGATAGATCCAA
tertiary	F3c*	50	ACIGCGIRCNWSIWSIGGIYTIGG	TG(A/T)SSGLG
	AglacBR3	50	TTACCCGTGATAGATCCAA
tertiary	F3*	50	ACIGGIGCIWSIWSIGGIYTIGG	TGASSGLG
	AglacBR4	50	CTTCTGCATTCCTTGTTC
tertiary	F3c*	50	ACIGCGIRCNWSIWSIGGIYTIGG	TG(A/T)SSGLG
	AglacBR4	50	CTTCTGCATTCCTTGTTC
	Asterionellopsis glacialis CCMP1581 POR2
initial	F1b*	54	TNRTITGYAAYGCIGGINTITA	L(I/V)CNAG(L/V/I)Y
	R2*	54	GCDATRCANCCNGGRTA	YPGCIA
secondary	R3*	54	CCRTTCCANSNCCARTA
	AglacAF2	54	AATGACAATACAGTTGGTGG
